# Supplementary material for: Caffeine–N-phthaloyl-β-alanine (1/1)
Source: Acta Crystallogr Sect E Struct Rep Online. 2012 May 26;68(Pt 6):o1888. doi: 10.1107/S1600536812022696 (PMC3379448; doi:10.1107/S1600536812022696)
Supplement: Supplementary file 1 [file e-68-o1888-sup1.cif]

##############################################################################
#                                                                            #
# This CIF contains the data in a paper accepted for publication in          #
# Acta Crystallographica Section E. It conforms to the requirements of       #
# Notes for Authors for Acta Crystallographica Section E, and has been       #
# peer reviewed under the auspices of the IUCr Commission on Journals.       #
#                                                                            #
# Full details of the Crystallographic Information File format               #
# are given in the paper "The Crystallographic Information File (CIF):       #
# a New Standard Archive File for Crystallography" by S. R. Hall, F. H.      #
# Allen and I. D. Brown [Acta Cryst. (1991), A47, 655-685].                  #
#                                                                            #
# The current version of the core CIF dictionary is obtainable from          #
# ftp://ftp.iucr.org/pub/cif_core.dic.                                       #
#                                                                            #
# Software is freely available for graphical display of the structure(s)     #
# in this CIF. For information consult the CIF software page                 #
# http://www.iucr.org/resources/cif/software.                                #
#                                                                            #
# This file may be used for bona fide research purposes within the           #
# scientific community so long as proper attribution is given to the journal # 
# article from which it was obtained.                                        #
#                                                                            #
##############################################################################
data_I
_audit_creation_method     SHELXL-97
_chemical_name_systematic
;
3-(1,3-dioxoisoindolin-2-yl)propanoic acid--
1,3,7-trimethyl-1<i>H</i>-purine-2,6(3<i>H</i>,7<i>H</i>)-dione (1/1)
;
_chemical_name_common
;
Caffeine--<i>N</i>-phthaloyl-\b-alanine (1/1)
;
_chemical_formula_moiety     'C8 H10 N4 O2, C11 H9 N O4'
_chemical_formula_sum     'C19 H19 N5 O6'
_chemical_formula_iupac     'C8 H10 N4 O2, C11 H9 N O4'
_chemical_formula_weight     413.39
_chemical_melting_point     ?
_symmetry_cell_setting     triclinic
_symmetry_space_group_name_H-M     'P -1'
_symmetry_space_group_name_Hall     '-P 1'
loop_
    _symmetry_equiv_pos_as_xyz
    'x, y, z'
    '-x, -y, -z'
_cell_length_a     8.3411(17)
_cell_length_b     9.0638(18)
_cell_length_c     13.162(3)
_cell_angle_alpha     77.105(4)
_cell_angle_beta     82.394(4)
_cell_angle_gamma     72.865(4)
_cell_volume     924.6(3)
_cell_formula_units_Z     2
_cell_measurement_reflns_used     3614
_cell_measurement_theta_min     2.55
_cell_measurement_theta_max     28.23
_cell_measurement_temperature     130(2)
_exptl_crystal_description     block
_exptl_crystal_colour     colourless
_exptl_crystal_size_max     0.42
_exptl_crystal_size_mid     0.40
_exptl_crystal_size_min     0.35
_exptl_crystal_density_diffrn     1.485
_exptl_crystal_density_meas     ?
_exptl_crystal_density_method     'not measured'
_exptl_crystal_F_000     432
_exptl_absorpt_coefficient_mu     0.113
_exptl_absorpt_correction_type     multi-scan
_exptl_absorpt_process_details     '(SADABS; Sheldrick, 2004)'
_exptl_absorpt_correction_T_min     0.9540
_exptl_absorpt_correction_T_max     0.9615
_exptl_special_details     ?
_diffrn_ambient_temperature     130(2)
_diffrn_radiation_type     MoK\a
_diffrn_radiation_wavelength     0.71073
_diffrn_radiation_source     'sealed tube'
_diffrn_radiation_monochromator     'graphite'
_diffrn_measurement_device_type     'Bruker SMART APEX'
_diffrn_measurement_method     '\f and \w scans'
_diffrn_reflns_number     8826
_diffrn_reflns_av_R_equivalents     0.0221
_diffrn_reflns_av_sigmaI/netI     0.0286
_diffrn_reflns_theta_min     1.59
_diffrn_reflns_theta_max     27.88
_diffrn_reflns_theta_full     27.88
_diffrn_measured_fraction_theta_max     0.995
_diffrn_measured_fraction_theta_full     0.995
_diffrn_reflns_limit_h_min     -10
_diffrn_reflns_limit_h_max     10
_diffrn_reflns_limit_k_min     -11
_diffrn_reflns_limit_k_max     11
_diffrn_reflns_limit_l_min     -17
_diffrn_reflns_limit_l_max     17
_diffrn_standards_number     ?
_diffrn_standards_interval_count     ?
_diffrn_standards_interval_time     ?
_diffrn_standards_decay_%     ?
_refine_special_details
;
Refinement of <i>F</i>^2^ against ALL reflections. The weighted <i>R</i>-factor
<i>wR</i> and goodness of fit <i>S</i> are based on <i>F</i>^2^, conventional
<i>R</i>-factors <i>R</i> are based on <i>F</i>, with <i>F</i> set to zero for
negative <i>F</i>^2^. The threshold expression of <i>F</i>^2^ >
\s(<i>F</i>^2^) is used only for calculating <i>R</i>-factors(gt) <i>etc</i>.
and is not relevant to the choice of reflections for refinement.
<i>R</i>-factors based on <i>F</i>^2^ are statistically about twice as large
as those based on <i>F</i>, and <i>R</i>- factors based on ALL data will be
even larger.
;
_reflns_number_total     4378
_reflns_number_gt     3752
_reflns_threshold_expression     I>2sigma(I)
_refine_ls_structure_factor_coef     Fsqd
_refine_ls_matrix_type     full
_refine_ls_R_factor_all     0.0464
_refine_ls_R_factor_gt     0.0394
_refine_ls_wR_factor_gt     0.1003
_refine_ls_wR_factor_ref     0.1057
_refine_ls_goodness_of_fit_ref     1.032
_refine_ls_restrained_S_all     1.032
_refine_ls_number_reflns     4378
_refine_ls_number_parameters     277
_refine_ls_number_restraints     0
_refine_ls_hydrogen_treatment     constr
_refine_ls_weighting_scheme     calc
_refine_ls_weighting_details
         'calc w=1/[\s^2^(Fo^2^)+(0.0581P)^2^+0.1919P] where P=(Fo^2^+2Fc^2^)/3'
_atom_sites_solution_hydrogens     difmap
_atom_sites_solution_primary     direct
_atom_sites_solution_secondary     difmap
_refine_ls_shift/su_max     0.000
_refine_ls_shift/su_mean     0.000
_refine_diff_density_max     0.256
_refine_diff_density_min     -0.262
_refine_ls_extinction_method     'SHELXL97 (Sheldrick, 2008)'
_refine_ls_extinction_coef     0.0023(15)
_refine_ls_extinction_expression
                                  'Fc^*^=kFc[1+0.001xFc^2^\l^3^/sin(2\q)]^-1/4^'
loop_
    _atom_type_symbol
    _atom_type_description
    _atom_type_scat_dispersion_real
    _atom_type_scat_dispersion_imag
    _atom_type_scat_source
    'C' 'C' 0.0033 0.0016
                         'International Tables Vol C Tables 4.2.6.8 and 6.1.1.4'
    'H' 'H' 0.0000 0.0000
                         'International Tables Vol C Tables 4.2.6.8 and 6.1.1.4'
    'N' 'N' 0.0061 0.0033
                         'International Tables Vol C Tables 4.2.6.8 and 6.1.1.4'
    'O' 'O' 0.0106 0.0060
                         'International Tables Vol C Tables 4.2.6.8 and 6.1.1.4'
_computing_data_collection     'SMART (Bruker, 2002)'
_computing_cell_refinement     'SAINT (Bruker, 2002)'
_computing_data_reduction     'SAINT (Bruker, 2002)'
_computing_structure_solution     'SHELXS97 (Sheldrick, 2008)'
_computing_structure_refinement     'SHELXL97 (Sheldrick, 2008)'
_computing_molecular_graphics     'SHELXTL (Sheldrick, 2008)'
_computing_publication_material
                                  'SHELXTL (Sheldrick, 2008) and local programs'
loop_
    _atom_site_type_symbol
    _atom_site_label
    _atom_site_fract_x
    _atom_site_fract_y
    _atom_site_fract_z
    _atom_site_U_iso_or_equiv
    _atom_site_adp_type
    _atom_site_calc_flag
    _atom_site_refinement_flags
    _atom_site_occupancy
    _atom_site_symmetry_multiplicity
    _atom_site_disorder_assembly
    _atom_site_disorder_group
    O O1 0.27140(12) 0.71481(11) 0.44923(7) 0.0325(2) Uani d . 1 1 . .
    O O2 0.44166(11) 0.89747(10) 0.70215(7) 0.0269(2) Uani d . 1 1 . .
    O O3 0.39875(12) 0.24964(10) 0.74716(7) 0.0289(2) Uani d . 1 1 . .
    O O4 0.49142(12) 0.38406(10) 0.83878(7) 0.0289(2) Uani d . 1 1 . .
    H H4 0.5451 0.2935 0.8673 0.043 Uiso calc R 1 1 . .
    N N1 0.37128(13) 0.76999(12) 0.58804(8) 0.0228(2) Uani d . 1 1 . .
    C C1 0.28998(15) 0.80945(15) 0.49543(9) 0.0236(2) Uani d . 1 1 . .
    C C2 0.23764(14) 0.98470(14) 0.46992(9) 0.0223(2) Uani d . 1 1 . .
    C C3 0.15355(15) 1.08616(16) 0.38653(10) 0.0273(3) Uani d . 1 1 . .
    H H3A 0.1171 1.0480 0.3346 0.033 Uiso calc R 1 1 . .
    C C4 0.12468(15) 1.24709(16) 0.38213(10) 0.0290(3) Uani d . 1 1 . .
    H H4A 0.0670 1.3201 0.3261 0.035 Uiso calc R 1 1 . .
    C C5 0.17853(15) 1.30301(15) 0.45800(10) 0.0279(3) Uani d . 1 1 . .
    H H5A 0.1573 1.4133 0.4526 0.034 Uiso calc R 1 1 . .
    C C6 0.26336(15) 1.19969(15) 0.54206(10) 0.0247(3) Uani d . 1 1 . .
    H H6A 0.3006 1.2372 0.5941 0.030 Uiso calc R 1 1 . .
    C C7 0.29048(14) 1.04076(14) 0.54603(9) 0.0215(2) Uani d . 1 1 . .
    C C8 0.37667(14) 0.90240(14) 0.62382(9) 0.0214(2) Uani d . 1 1 . .
    C C9 0.44832(15) 0.61010(14) 0.63967(10) 0.0236(2) Uani d . 1 1 . .
    H H9A 0.5306 0.6112 0.6870 0.028 Uiso calc R 1 1 . .
    H H9B 0.5099 0.5479 0.5866 0.028 Uiso calc R 1 1 . .
    C C10 0.31773(15) 0.53188(14) 0.70237(10) 0.0239(3) Uani d . 1 1 . .
    H H10A 0.2477 0.5993 0.7505 0.029 Uiso calc R 1 1 . .
    H H10B 0.2431 0.5189 0.6544 0.029 Uiso calc R 1 1 . .
    C C11 0.40448(14) 0.37333(14) 0.76419(9) 0.0219(2) Uani d . 1 1 . .
    O O5 0.05201(12) -0.05872(12) 0.78890(7) 0.0323(2) Uani d . 1 1 . .
    O O6 0.06764(11) 0.39207(10) 0.88703(7) 0.0292(2) Uani d . 1 1 . .
    N N2 0.28028(12) 0.17054(11) 1.06458(8) 0.0210(2) Uani d . 1 1 . .
    N N3 0.34827(12) -0.08987(12) 1.07618(8) 0.0211(2) Uani d . 1 1 . .
    N N4 0.19842(12) -0.08902(12) 0.92895(8) 0.0225(2) Uani d . 1 1 . .
    N N5 0.05480(12) 0.16501(12) 0.84150(8) 0.0246(2) Uani d . 1 1 . .
    C C20 0.27113(17) 0.32244(15) 1.08893(11) 0.0292(3) Uani d . 1 1 . .
    H H20A 0.3295 0.3056 1.1522 0.044 Uiso calc R 1 1 . .
    H H20B 0.1530 0.3804 1.1004 0.044 Uiso calc R 1 1 . .
    H H20C 0.3247 0.3833 1.0305 0.044 Uiso calc R 1 1 . .
    C C21 0.36256(14) 0.02847(13) 1.11659(9) 0.0214(2) Uani d . 1 1 . .
    H H21A 0.4241 0.0136 1.1756 0.026 Uiso calc R 1 1 . .
    C C22 0.25050(14) -0.01704(14) 0.99472(9) 0.0196(2) Uani d . 1 1 . .
    C C23 0.25004(16) -0.26028(15) 0.93844(10) 0.0273(3) Uani d . 1 1 . .
    H H23A 0.3469 -0.2903 0.8890 0.041 Uiso calc R 1 1 . .
    H H23B 0.1567 -0.2948 0.9229 0.041 Uiso calc R 1 1 . .
    H H23C 0.2811 -0.3105 1.0098 0.041 Uiso calc R 1 1 . .
    C C24 0.09971(14) 0.00176(15) 0.84884(9) 0.0239(3) Uani d . 1 1 . .
    C C25 -0.04962(17) 0.26056(18) 0.75566(10) 0.0330(3) Uani d . 1 1 . .
    H H25A -0.0890 0.3702 0.7647 0.050 Uiso calc PR 0.50 1 . .
    H H25B -0.1466 0.2202 0.7562 0.050 Uiso calc PR 0.50 1 . .
    H H25C 0.0172 0.2549 0.6888 0.050 Uiso calc PR 0.50 1 . .
    H H25D -0.0567 0.1933 0.7085 0.050 Uiso calc PR 0.50 1 . .
    H H25E 0.0010 0.3434 0.7170 0.050 Uiso calc PR 0.50 1 . .
    H H25F -0.1628 0.3086 0.7844 0.050 Uiso calc PR 0.50 1 . .
    C C26 0.10740(14) 0.24778(14) 0.90378(9) 0.0226(2) Uani d . 1 1 . .
    C C27 0.20625(14) 0.14314(14) 0.98483(9) 0.0206(2) Uani d . 1 1 . .
loop_
    _atom_site_aniso_label
    _atom_site_aniso_U_11
    _atom_site_aniso_U_22
    _atom_site_aniso_U_33
    _atom_site_aniso_U_12
    _atom_site_aniso_U_13
    _atom_site_aniso_U_23
    O1 0.0409(5) 0.0297(5) 0.0309(5) -0.0097(4) -0.0096(4) -0.0099(4)
    O2 0.0321(5) 0.0264(5) 0.0230(4) -0.0075(4) -0.0101(4) -0.0023(4)
    O3 0.0373(5) 0.0201(4) 0.0304(5) -0.0067(4) -0.0098(4) -0.0040(4)
    O4 0.0360(5) 0.0177(4) 0.0330(5) -0.0036(4) -0.0161(4) -0.0018(4)
    N1 0.0269(5) 0.0189(5) 0.0222(5) -0.0059(4) -0.0063(4) -0.0012(4)
    C1 0.0247(6) 0.0257(6) 0.0212(6) -0.0077(5) -0.0033(4) -0.0044(5)
    C2 0.0211(5) 0.0241(6) 0.0208(6) -0.0060(4) -0.0021(4) -0.0022(5)
    C3 0.0243(6) 0.0344(7) 0.0223(6) -0.0072(5) -0.0055(5) -0.0027(5)
    C4 0.0223(6) 0.0315(7) 0.0254(6) -0.0010(5) -0.0048(5) 0.0036(5)
    C5 0.0253(6) 0.0218(6) 0.0309(7) -0.0016(5) -0.0005(5) -0.0009(5)
    C6 0.0256(6) 0.0234(6) 0.0247(6) -0.0059(5) -0.0026(5) -0.0047(5)
    C7 0.0208(5) 0.0229(6) 0.0189(5) -0.0050(4) -0.0022(4) -0.0011(4)
    C8 0.0208(5) 0.0220(6) 0.0210(6) -0.0063(4) -0.0023(4) -0.0024(4)
    C9 0.0241(6) 0.0187(6) 0.0259(6) -0.0033(4) -0.0048(5) -0.0020(5)
    C10 0.0243(6) 0.0193(6) 0.0270(6) -0.0047(4) -0.0064(5) -0.0015(5)
    C11 0.0222(5) 0.0199(6) 0.0230(6) -0.0051(4) -0.0032(4) -0.0028(4)
    O5 0.0318(5) 0.0408(6) 0.0277(5) -0.0105(4) -0.0103(4) -0.0083(4)
    O6 0.0284(4) 0.0223(4) 0.0298(5) 0.0016(3) -0.0047(4) -0.0002(4)
    N2 0.0210(5) 0.0192(5) 0.0217(5) -0.0028(4) -0.0030(4) -0.0042(4)
    N3 0.0215(5) 0.0206(5) 0.0202(5) -0.0040(4) -0.0048(4) -0.0022(4)
    N4 0.0241(5) 0.0229(5) 0.0210(5) -0.0062(4) -0.0053(4) -0.0034(4)
    N5 0.0220(5) 0.0288(6) 0.0200(5) -0.0049(4) -0.0064(4) 0.0009(4)
    C20 0.0344(7) 0.0211(6) 0.0321(7) -0.0029(5) -0.0060(5) -0.0094(5)
    C21 0.0206(5) 0.0211(6) 0.0208(6) -0.0031(4) -0.0040(4) -0.0028(4)
    C22 0.0179(5) 0.0216(6) 0.0185(5) -0.0052(4) -0.0016(4) -0.0024(4)
    C23 0.0314(6) 0.0225(6) 0.0302(6) -0.0069(5) -0.0068(5) -0.0075(5)
    C24 0.0202(5) 0.0306(6) 0.0205(6) -0.0067(5) -0.0032(4) -0.0036(5)
    C25 0.0287(6) 0.0403(8) 0.0237(6) -0.0041(6) -0.0105(5) 0.0046(6)
    C26 0.0180(5) 0.0243(6) 0.0213(6) -0.0021(4) -0.0004(4) -0.0013(5)
    C27 0.0190(5) 0.0208(6) 0.0208(6) -0.0036(4) -0.0025(4) -0.0032(4)
_geom_special_details
;
All e.s.d.'s (except the e.s.d. in the dihedral angle between two l.s. planes)
are estimated using the full covariance matrix. The cell e.s.d.'s are taken
into account individually in the estimation of e.s.d.'s in distances, angles
and torsion angles; correlations between e.s.d.'s in cell parameters are only
used when they are defined by crystal symmetry. An approximate (isotropic)
treatment of cell e.s.d.'s is used for estimating e.s.d.'s involving l.s.
planes.
;
loop_
    _geom_bond_atom_site_label_1
    _geom_bond_atom_site_label_2
    _geom_bond_site_symmetry_2
    _geom_bond_distance
    _geom_bond_publ_flag
    O1 C1 . 1.2106(15) ?
    O2 C8 . 1.2132(14) ?
    O3 C11 . 1.2066(15) ?
    O4 C11 . 1.3312(14) ?
    O4 H4 . 0.8400 ?
    N1 C8 . 1.3979(16) ?
    N1 C1 . 1.3982(15) ?
    N1 C9 . 1.4499(15) ?
    C1 C2 . 1.4895(17) ?
    C2 C3 . 1.3841(16) ?
    C2 C7 . 1.3899(17) ?
    C3 C4 . 1.3957(19) ?
    C3 H3A . 0.9500 ?
    C4 C5 . 1.3910(19) ?
    C4 H4A . 0.9500 ?
    C5 C6 . 1.3986(17) ?
    C5 H5A . 0.9500 ?
    C6 C7 . 1.3807(17) ?
    C6 H6A . 0.9500 ?
    C7 C8 . 1.4927(16) ?
    C9 C10 . 1.5252(17) ?
    C9 H9A . 0.9900 ?
    C9 H9B . 0.9900 ?
    C10 C11 . 1.5073(16) ?
    C10 H10A . 0.9900 ?
    C10 H10B . 0.9900 ?
    O5 C24 . 1.2190(15) ?
    O6 C26 . 1.2265(15) ?
    N2 C21 . 1.3446(15) ?
    N2 C27 . 1.3867(15) ?
    N2 C20 . 1.4604(16) ?
    N3 C21 . 1.3395(15) ?
    N3 C22 . 1.3597(14) ?
    N4 C22 . 1.3719(15) ?
    N4 C24 . 1.3820(15) ?
    N4 C23 . 1.4644(16) ?
    N5 C24 . 1.3994(17) ?
    N5 C26 . 1.4110(16) ?
    N5 C25 . 1.4712(15) ?
    C20 H20A . 0.9800 ?
    C20 H20B . 0.9800 ?
    C20 H20C . 0.9800 ?
    C21 H21A . 0.9500 ?
    C22 C27 . 1.3689(16) ?
    C23 H23A . 0.9800 ?
    C23 H23B . 0.9800 ?
    C23 H23C . 0.9800 ?
    C25 H25A . 0.9800 ?
    C25 H25B . 0.9800 ?
    C25 H25C . 0.9800 ?
    C25 H25D . 0.9800 ?
    C25 H25E . 0.9800 ?
    C25 H25F . 0.9800 ?
    C26 C27 . 1.4275(16) ?
loop_
    _geom_angle_atom_site_label_1
    _geom_angle_atom_site_label_2
    _geom_angle_atom_site_label_3
    _geom_angle_site_symmetry_1
    _geom_angle_site_symmetry_3
    _geom_angle
    _geom_angle_publ_flag
    C11 O4 H4 . . 109.5 ?
    C8 N1 C1 . . 112.53(10) ?
    C8 N1 C9 . . 123.16(10) ?
    C1 N1 C9 . . 124.26(10) ?
    O1 C1 N1 . . 124.51(12) ?
    O1 C1 C2 . . 130.13(11) ?
    N1 C1 C2 . . 105.36(10) ?
    C3 C2 C7 . . 121.42(12) ?
    C3 C2 C1 . . 130.01(11) ?
    C7 C2 C1 . . 108.56(10) ?
    C2 C3 C4 . . 117.05(12) ?
    C2 C3 H3A . . 121.5 ?
    C4 C3 H3A . . 121.5 ?
    C5 C4 C3 . . 121.47(11) ?
    C5 C4 H4A . . 119.3 ?
    C3 C4 H4A . . 119.3 ?
    C4 C5 C6 . . 121.12(12) ?
    C4 C5 H5A . . 119.4 ?
    C6 C5 H5A . . 119.4 ?
    C7 C6 C5 . . 116.97(11) ?
    C7 C6 H6A . . 121.5 ?
    C5 C6 H6A . . 121.5 ?
    C6 C7 C2 . . 121.96(11) ?
    C6 C7 C8 . . 130.04(11) ?
    C2 C7 C8 . . 107.99(10) ?
    O2 C8 N1 . . 124.43(11) ?
    O2 C8 C7 . . 130.01(11) ?
    N1 C8 C7 . . 105.56(10) ?
    N1 C9 C10 . . 111.68(10) ?
    N1 C9 H9A . . 109.3 ?
    C10 C9 H9A . . 109.3 ?
    N1 C9 H9B . . 109.3 ?
    C10 C9 H9B . . 109.3 ?
    H9A C9 H9B . . 107.9 ?
    C11 C10 C9 . . 109.85(10) ?
    C11 C10 H10A . . 109.7 ?
    C9 C10 H10A . . 109.7 ?
    C11 C10 H10B . . 109.7 ?
    C9 C10 H10B . . 109.7 ?
    H10A C10 H10B . . 108.2 ?
    O3 C11 O4 . . 123.34(11) ?
    O3 C11 C10 . . 124.00(11) ?
    O4 C11 C10 . . 112.64(10) ?
    C21 N2 C27 . . 106.39(10) ?
    C21 N2 C20 . . 126.14(10) ?
    C27 N2 C20 . . 127.47(10) ?
    C21 N3 C22 . . 104.19(10) ?
    C22 N4 C24 . . 119.59(10) ?
    C22 N4 C23 . . 121.80(10) ?
    C24 N4 C23 . . 118.57(10) ?
    C24 N5 C26 . . 126.81(10) ?
    C24 N5 C25 . . 116.45(10) ?
    C26 N5 C25 . . 116.62(11) ?
    N2 C20 H20A . . 109.5 ?
    N2 C20 H20B . . 109.5 ?
    H20A C20 H20B . . 109.5 ?
    N2 C20 H20C . . 109.5 ?
    H20A C20 H20C . . 109.5 ?
    H20B C20 H20C . . 109.5 ?
    N3 C21 N2 . . 112.65(10) ?
    N3 C21 H21A . . 123.7 ?
    N2 C21 H21A . . 123.7 ?
    N3 C22 C27 . . 111.37(10) ?
    N3 C22 N4 . . 126.43(11) ?
    C27 C22 N4 . . 122.20(10) ?
    N4 C23 H23A . . 109.5 ?
    N4 C23 H23B . . 109.5 ?
    H23A C23 H23B . . 109.5 ?
    N4 C23 H23C . . 109.5 ?
    H23A C23 H23C . . 109.5 ?
    H23B C23 H23C . . 109.5 ?
    O5 C24 N4 . . 121.12(12) ?
    O5 C24 N5 . . 121.97(11) ?
    N4 C24 N5 . . 116.90(10) ?
    N5 C25 H25A . . 109.5 ?
    N5 C25 H25B . . 109.5 ?
    H25A C25 H25B . . 109.5 ?
    N5 C25 H25C . . 109.5 ?
    H25A C25 H25C . . 109.5 ?
    H25B C25 H25C . . 109.5 ?
    N5 C25 H25D . . 109.5 ?
    N5 C25 H25E . . 109.5 ?
    H25D C25 H25E . . 109.5 ?
    N5 C25 H25F . . 109.5 ?
    H25D C25 H25F . . 109.5 ?
    H25E C25 H25F . . 109.5 ?
    O6 C26 N5 . . 121.50(11) ?
    O6 C26 C27 . . 126.91(12) ?
    N5 C26 C27 . . 111.59(10) ?
    C22 C27 N2 . . 105.40(10) ?
    C22 C27 C26 . . 122.76(11) ?
    N2 C27 C26 . . 131.82(11) ?
loop_
    _geom_torsion_atom_site_label_1
    _geom_torsion_atom_site_label_2
    _geom_torsion_atom_site_label_3
    _geom_torsion_atom_site_label_4
    _geom_torsion_site_symmetry_1
    _geom_torsion_site_symmetry_2
    _geom_torsion_site_symmetry_3
    _geom_torsion_site_symmetry_4
    _geom_torsion
    _geom_torsion_publ_flag
    C8 N1 C1 O1 . . . . 179.26(12) ?
    C9 N1 C1 O1 . . . . 1.75(19) ?
    C8 N1 C1 C2 . . . . -0.27(13) ?
    C9 N1 C1 C2 . . . . -177.79(10) ?
    O1 C1 C2 C3 . . . . 0.1(2) ?
    N1 C1 C2 C3 . . . . 179.57(12) ?
    O1 C1 C2 C7 . . . . -178.84(13) ?
    N1 C1 C2 C7 . . . . 0.66(13) ?
    C7 C2 C3 C4 . . . . 0.19(18) ?
    C1 C2 C3 C4 . . . . -178.61(12) ?
    C2 C3 C4 C5 . . . . 0.21(19) ?
    C3 C4 C5 C6 . . . . -0.25(19) ?
    C4 C5 C6 C7 . . . . -0.11(18) ?
    C5 C6 C7 C2 . . . . 0.51(18) ?
    C5 C6 C7 C8 . . . . 179.56(12) ?
    C3 C2 C7 C6 . . . . -0.57(18) ?
    C1 C2 C7 C6 . . . . 178.46(11) ?
    C3 C2 C7 C8 . . . . -179.80(11) ?
    C1 C2 C7 C8 . . . . -0.77(13) ?
    C1 N1 C8 O2 . . . . -179.50(11) ?
    C9 N1 C8 O2 . . . . -1.95(18) ?
    C1 N1 C8 C7 . . . . -0.18(13) ?
    C9 N1 C8 C7 . . . . 177.36(10) ?
    C6 C7 C8 O2 . . . . 0.7(2) ?
    C2 C7 C8 O2 . . . . 179.86(12) ?
    C6 C7 C8 N1 . . . . -178.55(12) ?
    C2 C7 C8 N1 . . . . 0.60(13) ?
    C8 N1 C9 C10 . . . . 103.65(13) ?
    C1 N1 C9 C10 . . . . -79.09(14) ?
    N1 C9 C10 C11 . . . . -173.66(10) ?
    C9 C10 C11 O3 . . . . -112.03(13) ?
    C9 C10 C11 O4 . . . . 66.73(13) ?
    C22 N3 C21 N2 . . . . -0.40(13) ?
    C27 N2 C21 N3 . . . . 0.32(13) ?
    C20 N2 C21 N3 . . . . 179.91(11) ?
    C21 N3 C22 C27 . . . . 0.33(13) ?
    C21 N3 C22 N4 . . . . -179.28(11) ?
    C24 N4 C22 N3 . . . . -179.58(11) ?
    C23 N4 C22 N3 . . . . -2.06(18) ?
    C24 N4 C22 C27 . . . . 0.86(17) ?
    C23 N4 C22 C27 . . . . 178.37(11) ?
    C22 N4 C24 O5 . . . . 179.72(11) ?
    C23 N4 C24 O5 . . . . 2.12(18) ?
    C22 N4 C24 N5 . . . . -1.58(16) ?
    C23 N4 C24 N5 . . . . -179.18(10) ?
    C26 N5 C24 O5 . . . . -177.48(11) ?
    C25 N5 C24 O5 . . . . -1.59(17) ?
    C26 N5 C24 N4 . . . . 3.83(18) ?
    C25 N5 C24 N4 . . . . 179.72(10) ?
    C24 N5 C26 O6 . . . . 175.97(11) ?
    C25 N5 C26 O6 . . . . 0.09(17) ?
    C24 N5 C26 C27 . . . . -4.66(16) ?
    C25 N5 C26 C27 . . . . 179.45(10) ?
    N3 C22 C27 N2 . . . . -0.15(13) ?
    N4 C22 C27 N2 . . . . 179.47(10) ?
    N3 C22 C27 C26 . . . . 178.33(10) ?
    N4 C22 C27 C26 . . . . -2.04(18) ?
    C21 N2 C27 C22 . . . . -0.09(12) ?
    C20 N2 C27 C22 . . . . -179.68(11) ?
    C21 N2 C27 C26 . . . . -178.38(12) ?
    C20 N2 C27 C26 . . . . 2.0(2) ?
    O6 C26 C27 C22 . . . . -177.07(11) ?
    N5 C26 C27 C22 . . . . 3.61(16) ?
    O6 C26 C27 N2 . . . . 1.0(2) ?
    N5 C26 C27 N2 . . . . -178.35(11) ?
loop_
    _geom_hbond_atom_site_label_D
    _geom_hbond_atom_site_label_H
    _geom_hbond_atom_site_label_A
    _geom_hbond_site_symmetry_A
    _geom_hbond_distance_DH
    _geom_hbond_distance_HA
    _geom_hbond_distance_DA
    _geom_hbond_angle_DHA
    _geom_hbond_publ_flag
    O4 H4 N3 2_657 0.84 1.83 2.6672(13) 175.3 y
    C3 H3A O5 2_566 0.95 2.26 3.1447(16) 155.1 y
    C6 H6A O3 1_565 0.95 2.31 3.2283(16) 162.3 y
    C20 H20B O6 2_567 0.98 2.35 3.2559(16) 154.2 y
    C25 H25A O6 . 0.98 2.28 2.7244(18) 106.6 n
    C25 H25D O5 . 0.98 2.26 2.7152(19) 107.0 n
data_global
_journal_date_recd_electronic     2012-05-07
_journal_date_accepted     2012-05-18
_journal_name_full     'Acta Crystallographica, Section E'
_journal_year     2012
_journal_volume     68
_journal_issue      6
_journal_page_first     o1888
_journal_page_last     o1888
_journal_paper_category     QO
_journal_paper_doi     10.1107/S1600536812022696
_journal_coeditor_code     PV2544
_publ_contact_author_name     'Moazzam H. Bhatti'
_publ_contact_author_address
;
Department of Chemistry,
Allama Iqbal Open University,
Islamabad, Pakistan
;
_publ_contact_author_email     'moazzamhussain_b@yahoo.com'
_publ_contact_author_fax     '0092-51-9250081'
_publ_contact_author_phone     '0092-51-9057262'
_publ_section_title
;
Caffeine--<i>N</i>-phthaloyl-\b-alanine (1/1)
;
loop_
    _publ_author_name
    _publ_author_address
    'Bhatti, Moazzam H.'
;
Department of Chemistry,
Allama Iqbal Open University,
Islamabad
Pakistan
;
    'Yunus, Uzma'
;
Department of Chemistry,
Allama Iqbal Open University,
Islamabad
Pakistan
;
    'Shah, Syed Raza'
;
Department of Chemistry,
Allama Iqbal Open University,
Islamabad
Pakistan
;
    'Fl\"orke, Ulrich'
;
Anorganische und Analytische Chemie
Fakult\"at f\"ur Naturwissenschaften
Universit\"at Paderborn
Warburgerstrasse 100, D-33098 Paderborn
Germany
;
