# Supplementary material for: Caffeine–N-phthaloyl-β-alanine (1/1)
Source: Acta Crystallogr Sect E Struct Rep Online. 2012 May 26;68(Pt 6):o1888. doi: 10.1107/S1600536812022696 (PMC3379448; doi:10.1107/S1600536812022696)
Supplement: Supplementary file 2 [file e-68-o1888-Isup2.hkl]

# 
# h,k,l, Fc-squared, Fo-squared, sigma(Fo-squared) and status flag 
# 
data_I
_shelx_title ' C11 H9 N O4, C8 H10 N4 O2 in P-1' 
_shelx_refln_list_code          4 
_shelx_F_calc_maximum      227.90 
_exptl_crystal_F_000       432.00 
_reflns_d_resolution_high  0.7600 
 
loop_ 
 _symmetry_equiv_pos_as_xyz 
 'x, y, z' 
 '-x, -y, -z' 
 
_cell_length_a     8.3411 
_cell_length_b     9.0638 
_cell_length_c    13.1621 
_cell_angle_alpha  77.105 
_cell_angle_beta   82.394 
_cell_angle_gamma  72.865 
 
_shelx_F_squared_multiplier     1.000 
 
loop_ 
 _refln_index_h 
 _refln_index_k 
 _refln_index_l 
 _refln_F_squared_calc 
 _refln_F_squared_meas 
 _refln_F_squared_sigma 
 _refln_observed_status 
   1   0   0      203.90      193.73      2.16 o 
   2   0   0     2040.06     2042.54     19.69 o 
   3   0   0      391.67      390.85      4.53 o 
   4   0   0       54.47       46.23      1.23 o 
   5   0   0      158.85      140.40      2.53 o 
   6   0   0      471.41      454.28      6.00 o 
   7   0   0       14.78       14.53      1.61 o 
   8   0   0        4.61        4.99      0.80 o 
   9   0   0      121.07      121.25      3.10 o 
  10   0   0       12.27       16.18      3.17 o 
 -10   1   0       22.47       26.87      2.31 o 
  -9   1   0       22.97       22.24      1.94 o 
  -8   1   0       91.59       95.46      2.61 o 
  -7   1   0      112.05      112.56      2.65 o 
  -6   1   0      132.52      129.95      3.78 o 
  -5   1   0       36.42       33.20      1.20 o 
  -4   1   0       53.60       46.18      1.27 o 
  -3   1   0      704.06      712.48     11.27 o 
  -2   1   0       12.50       11.13      0.50 o 
  -1   1   0     1299.13     1338.63     13.04 o 
   0   1   0     5927.61     6345.44    208.93 o 
   1   1   0       25.27       20.67      0.53 o 
   2   1   0     6712.80     6652.42     63.32 o 
   3   1   0        0.22       -0.25      0.25 o 
   4   1   0       23.98       15.81      0.77 o 
   5   1   0      221.37      191.89      3.56 o 
   6   1   0        5.92        7.10      0.77 o 
   7   1   0        2.80        3.10      0.63 o 
   8   1   0        1.07        1.17      0.70 o 
   9   1   0       33.32       34.21      1.80 o 
  10   1   0       16.07       17.52      3.73 o 
  -9   2   0       70.66       72.34      3.14 o 
  -8   2   0        1.23        1.49      0.88 o 
  -7   2   0       75.15       72.23      2.72 o 
  -6   2   0        9.94       10.52      0.95 o 
  -5   2   0        2.01        1.62      0.50 o 
  -4   2   0       21.91       23.61      0.97 o 
  -3   2   0      971.85      988.88     10.33 o 
  -2   2   0      624.21      636.95      6.77 o 
  -1   2   0      336.45      319.01      3.58 o 
   0   2   0      876.67      920.29      9.15 o 
   1   2   0       23.85       27.19      0.97 o 
   2   2   0       11.47       11.02      1.39 o 
   3   2   0      784.92      827.27      8.63 o 
   4   2   0       30.68       26.42      0.92 o 
   5   2   0        0.04        0.25      0.33 o 
   6   2   0      508.47      483.20      6.19 o 
   7   2   0      113.61      114.09      2.56 o 
   8   2   0       76.61       77.35      2.22 o 
   9   2   0       54.29       49.48      2.99 o 
  10   2   0       25.97       25.44      2.22 o 
  -9   3   0        0.01        0.57      1.19 o 
  -8   3   0      146.31      152.90      4.48 o 
  -7   3   0        3.78        4.43      1.02 o 
  -6   3   0       18.73       16.78      2.09 o 
  -5   3   0        3.44        4.35      0.64 o 
  -4   3   0      229.89      218.24      3.28 o 
  -3   3   0      542.96      546.91      6.27 o 
  -2   3   0      161.45      156.97      2.24 o 
  -1   3   0       73.58       70.46      1.22 o 
   0   3   0     1127.34     1169.46     11.69 o 
   1   3   0      132.85      144.97      2.57 o 
   2   3   0       25.71       31.62      1.16 o 
   3   3   0       47.53       44.53      1.16 o 
   4   3   0      183.61      179.05      2.72 o 
   5   3   0       19.84       19.19      1.34 o 
   6   3   0       70.14       67.63      1.76 o 
   7   3   0        7.20        8.73      0.87 o 
   8   3   0        0.00       -0.07      0.50 o 
   9   3   0        1.96        2.38      1.12 o 
  10   3   0       12.99       14.83      1.79 o 
  -8   4   0      208.80      202.96      6.97 o 
  -7   4   0       37.47       39.90      3.46 o 
  -6   4   0      298.01      289.65      6.07 o 
  -5   4   0      564.27      555.69      9.04 o 
  -4   4   0      127.81      117.88      3.13 o 
  -3   4   0      138.06      148.20      2.35 o 
  -2   4   0     1149.21     1308.36     13.38 o 
  -1   4   0        1.84        1.50      0.36 o 
   0   4   0       77.96       89.71      1.61 o 
   1   4   0     1103.18     1176.93     12.00 o 
   2   4   0      632.66      652.40      9.06 o 
   3   4   0      701.25      718.99     16.91 o 
   4   4   0        0.27       -0.10      0.33 o 
   5   4   0      288.85      265.46      3.85 o 
   6   4   0        0.25        0.13      0.41 o 
   7   4   0        4.87        4.98      1.26 o 
   8   4   0      164.25      162.35      4.58 o 
   9   4   0       43.85       40.48      2.65 o 
  10   4   0        0.32        0.73      0.94 o 
  -8   5   0       14.34       15.04      1.95 o 
  -7   5   0       30.41       32.74      2.40 o 
  -6   5   0      532.72      532.26      9.36 o 
  -5   5   0      705.09      696.67     19.40 o 
  -4   5   0        1.61        2.48      0.75 o 
  -3   5   0      182.50      176.94      4.00 o 
  -2   5   0      100.64      100.74      2.75 o 
  -1   5   0      379.02      419.62      5.04 o 
   0   5   0       59.74       81.16      1.60 o 
   1   5   0      459.09      512.97      6.00 o 
   2   5   0      255.42      268.15      4.49 o 
   3   5   0      128.68      127.43      5.15 o 
   4   5   0      540.13      567.28      8.85 o 
   5   5   0       29.52       32.54      1.21 o 
   6   5   0        2.54        2.41      0.59 o 
   7   5   0       14.70       14.77      1.57 o 
   8   5   0       75.22       73.16      3.07 o 
   9   5   0        0.14       -0.10      0.82 o 
  10   5   0        0.63       -0.34      0.95 o 
  -7   6   0        0.42       -1.12      1.12 o 
  -6   6   0       40.33       36.01      2.43 o 
  -5   6   0       24.45       18.78      1.79 o 
  -4   6   0      574.36      558.65      9.36 o 
  -3   6   0       77.77       78.02      4.45 o 
  -2   6   0      788.35      759.90     11.24 o 
  -1   6   0      285.65      292.87      5.45 o 
   0   6   0      422.16      434.84      5.41 o 
   1   6   0       20.56       16.84      0.90 o 
   2   6   0       38.21       35.74      1.21 o 
   3   6   0        1.89        4.13      1.03 o 
   4   6   0      156.72      158.40      3.85 o 
   5   6   0      144.23      155.38      5.71 o 
   6   6   0        8.79       10.40      1.60 o 
   7   6   0       64.12       65.71      2.83 o 
   8   6   0       17.30       18.09      1.87 o 
   9   6   0        0.68        1.40      0.92 o 
  10   6   0       19.91       21.71      2.32 o 
  -6   7   0        2.05        0.99      1.35 o 
  -5   7   0        5.02        4.87      1.18 o 
  -4   7   0       29.89       28.93      2.08 o 
  -3   7   0       98.27       96.60      3.22 o 
  -2   7   0      363.78      371.52      6.98 o 
  -1   7   0      286.91      270.49      5.50 o 
   0   7   0        4.39        7.51      1.03 o 
   1   7   0        0.09        0.96      0.60 o 
   2   7   0       15.94       12.73      0.94 o 
   3   7   0        9.05        9.30      0.86 o 
   4   7   0      176.61      174.46      4.29 o 
   5   7   0       45.80       39.87      4.97 o 
   6   7   0      129.11      139.22      4.13 o 
   7   7   0       38.19       39.97      2.56 o 
   8   7   0        0.59        0.84      0.86 o 
   9   7   0        1.15       -0.70      1.89 o 
  10   7   0       57.86       66.83      3.71 o 
  -5   8   0       16.90       17.53      2.65 o 
  -4   8   0        8.22        9.78      1.43 o 
  -3   8   0        3.96        4.01      1.71 o 
  -2   8   0       14.20       15.09      1.60 o 
  -1   8   0       10.24        9.83      1.25 o 
   0   8   0      199.42      176.44      4.31 o 
   1   8   0      311.03      318.78      6.10 o 
   2   8   0      555.62      543.16      7.04 o 
   3   8   0      410.50      407.13      7.34 o 
   4   8   0      173.27      168.27      4.41 o 
   5   8   0      234.76      199.40      5.84 o 
   6   8   0      361.33      355.08      7.45 o 
   7   8   0      245.54      243.28      6.15 o 
   8   8   0      187.55      192.57      5.61 o 
   9   8   0      189.48      196.58      5.93 o 
  -4   9   0       78.52       77.84      4.81 o 
  -3   9   0      101.03      110.27      3.88 o 
  -2   9   0      138.53      147.25      4.39 o 
  -1   9   0        0.23       -0.68      0.68 o 
   0   9   0       47.09       47.24      2.33 o 
   1   9   0       51.54       57.06      2.48 o 
   2   9   0        1.34        3.78      0.92 o 
   3   9   0      177.90      166.30      6.56 o 
   4   9   0       50.89       49.77      2.76 o 
   5   9   0      171.80      159.94      4.54 o 
   6   9   0        2.32        0.53      1.46 o 
   7   9   0        0.01       -0.76      1.89 o 
   8   9   0       96.05      100.46      4.10 o 
  -2  10   0        8.11        8.18      1.93 o 
  -1  10   0        0.24        0.26      0.81 o 
   0  10   0       42.45       43.50      2.56 o 
   1  10   0       84.59       88.23      3.28 o 
   2  10   0        0.00        0.09      1.21 o 
   3  10   0        0.14       -0.81      1.03 o 
   4  10   0        0.01        0.63      1.21 o 
   5  10   0        2.02        1.99      1.06 o 
   6  10   0       10.24        9.31      1.87 o 
   7  10   0       19.61       20.13      2.72 o 
   0  11   0       55.03       60.22      4.00 o 
   1  11   0       10.02       16.27      2.74 o 
   2  11   0       25.11       21.80      3.15 o 
   3  11   0        0.02       -1.30      1.30 o 
   4  11   0        0.24       -1.53      1.53 o 
   5  11   0        2.81        2.25      1.93 o 
   6  11   0       69.69       58.20      4.94 o 
  -5 -11   1        7.43        6.83      2.29 o 
  -4 -11   1       14.22       17.44      3.15 o 
  -3 -11   1        1.62        1.62      1.57 o 
  -2 -11   1       32.75       33.48      3.82 o 
  -1 -11   1       26.92       28.18      3.64 o 
   0 -11   1       10.96        7.95      2.47 o 
  -7 -10   1       28.14       28.59      4.61 o 
  -6 -10   1        7.58        8.20      1.56 o 
  -5 -10   1        4.30        5.53      1.89 o 
  -4 -10   1        2.25        2.11      1.53 o 
  -3 -10   1        0.38       -0.85      1.08 o 
  -1 -10   1        3.17        4.31      1.11 o 
   0 -10   1        1.51        2.13      0.86 o 
   1 -10   1        4.31        3.92      1.66 o 
   2 -10   1       79.79      100.11      3.81 o 
  -8  -9   1       56.43       58.98      3.51 o 
  -7  -9   1        6.50        6.97      1.51 o 
  -6  -9   1        4.21        3.51      1.48 o 
  -5  -9   1       22.68       21.92      1.95 o 
  -4  -9   1      126.21      117.69      3.78 o 
  -3  -9   1        5.55        5.62      1.75 o 
  -2  -9   1      101.44       84.50      3.73 o 
  -1  -9   1       16.44       13.83      1.50 o 
   0  -9   1      115.10      135.84      4.04 o 
   1  -9   1       23.45       25.02      2.05 o 
   2  -9   1       44.63       37.06      2.43 o 
   3  -9   1        9.12       11.91      2.38 o 
   4  -9   1       24.71       32.90      3.60 o 
  -9  -8   1       10.91       11.81      1.93 o 
  -8  -8   1       46.75       50.88      3.16 o 
  -7  -8   1       17.47       15.15      1.89 o 
  -6  -8   1        0.03       -0.07      0.83 o 
  -5  -8   1       36.78       31.33      2.18 o 
  -4  -8   1      106.74       98.98      5.96 o 
  -3  -8   1       80.50       77.05      2.71 o 
  -2  -8   1        8.19        4.65      0.89 o 
  -1  -8   1      148.49      129.11      3.53 o 
   0  -8   1       12.61       14.91      1.52 o 
   1  -8   1      254.42      225.98      5.22 o 
   2  -8   1       66.46       62.08      2.68 o 
   3  -8   1        1.68        2.12      0.92 o 
   4  -8   1        9.69       14.15      2.16 o 
   5  -8   1        1.03       -0.80      0.91 o 
  -9  -7   1       53.26       63.28      6.36 o 
  -8  -7   1       29.59       29.45      2.46 o 
  -7  -7   1        9.03        8.39      1.37 o 
  -6  -7   1        0.57        0.33      0.78 o 
  -5  -7   1        2.47        4.05      1.01 o 
  -4  -7   1       71.83       59.47      5.64 o 
  -3  -7   1      676.49      651.56      7.93 o 
  -2  -7   1       37.25       37.78      1.37 o 
  -1  -7   1        2.37        3.21      0.57 o 
   0  -7   1      242.09      237.94      5.96 o 
   1  -7   1        0.01        0.98      0.68 o 
   2  -7   1       22.02       19.59      2.13 o 
   3  -7   1        1.48        0.12      0.73 o 
   4  -7   1        5.83        5.21      2.54 o 
   5  -7   1       86.90       86.48      3.38 o 
   6  -7   1       29.01       27.69      2.35 o 
 -10  -6   1       76.50       89.76      6.20 o 
  -9  -6   1       19.07       14.68      2.29 o 
  -8  -6   1       86.95       91.99      5.44 o 
  -7  -6   1       21.32       26.03      2.13 o 
  -6  -6   1       32.49       28.41      2.03 o 
  -5  -6   1      269.92      264.60      5.63 o 
  -4  -6   1      134.64      143.92      2.65 o 
  -3  -6   1        7.11       11.40      0.82 o 
  -2  -6   1      265.68      276.48      3.99 o 
  -1  -6   1      253.42      235.56      3.50 o 
   0  -6   1       21.14       17.55      0.86 o 
   1  -6   1       28.41       29.53      1.84 o 
   2  -6   1      196.15      189.84      4.32 o 
   3  -6   1      174.28      160.71      4.10 o 
   4  -6   1        0.74        0.28      0.76 o 
   5  -6   1       42.10       45.17      2.54 o 
   6  -6   1        1.28        2.05      1.03 o 
   7  -6   1       85.51       98.50      3.83 o 
 -10  -5   1        1.32        1.00      1.55 o 
  -9  -5   1       75.23       75.01      3.30 o 
  -8  -5   1       13.98       15.15      5.15 o 
  -7  -5   1        1.68        1.46      0.82 o 
  -6  -5   1        1.16        0.90      0.94 o 
  -5  -5   1        5.89        6.45      1.05 o 
  -4  -5   1      138.82      155.34      3.69 o 
  -3  -5   1      511.15      557.32      6.56 o 
  -2  -5   1      326.45      362.58      4.64 o 
  -1  -5   1      691.39      835.25     10.98 o 
   0  -5   1      247.34      258.50      3.50 o 
   1  -5   1        1.73        0.21      0.46 o 
   2  -5   1      293.64      290.72      5.37 o 
   3  -5   1      106.43       99.62      2.95 o 
   4  -5   1        7.92        7.15      1.08 o 
   5  -5   1       82.09       78.08      4.92 o 
   6  -5   1       35.16       31.77      2.26 o 
   7  -5   1       69.19       62.52      4.99 o 
   8  -5   1       11.06       12.03      1.84 o 
 -10  -4   1       87.38       90.50      4.54 o 
  -9  -4   1       22.57       20.66      2.03 o 
  -8  -4   1       16.68       13.11      1.56 o 
  -7  -4   1      377.76      378.92     15.42 o 
  -6  -4   1        8.72        8.84      0.75 o 
  -5  -4   1      335.56      320.00      4.36 o 
  -4  -4   1      252.90      244.70      5.93 o 
  -3  -4   1       43.79       37.38      1.64 o 
  -2  -4   1     1649.18     1849.03     18.36 o 
  -1  -4   1     1258.27     1396.79     14.08 o 
   0  -4   1       25.80       34.62      1.19 o 
   1  -4   1       81.52       96.81      2.40 o 
   2  -4   1      144.63      149.58      3.57 o 
   3  -4   1      422.15      423.75      6.93 o 
   4  -4   1       11.33       11.18      1.19 o 
   5  -4   1       16.44       16.29      1.53 o 
   6  -4   1      127.30      128.47      3.81 o 
   7  -4   1      172.17      174.46      4.78 o 
   8  -4   1        0.41       -0.34      1.15 o 
 -10  -3   1       42.11       44.39      2.87 o 
  -9  -3   1        0.02        0.45      0.71 o 
  -8  -3   1       10.65        9.71      1.37 o 
  -7  -3   1       80.94       74.20      1.98 o 
  -6  -3   1       39.35       39.06      1.31 o 
  -5  -3   1      135.02      133.18      2.36 o 
  -4  -3   1        0.62        0.59      0.26 o 
  -3  -3   1       18.62       17.86      2.65 o 
  -2  -3   1       42.34       41.51      1.35 o 
  -1  -3   1       85.55       88.68      1.47 o 
   0  -3   1     1850.85     1961.29     19.12 o 
   1  -3   1      946.16     1036.67     13.18 o 
   2  -3   1      678.02      716.22      9.78 o 
   3  -3   1      647.47      633.66      8.57 o 
   4  -3   1      292.89      306.60      4.15 o 
   5  -3   1      127.45      128.65      4.05 o 
   6  -3   1       83.86       71.66      2.68 o 
   7  -3   1        1.11        1.55      1.19 o 
   8  -3   1        0.30        0.63      1.21 o 
   9  -3   1        1.56        2.72      1.19 o 
 -10  -2   1        0.14        0.56      0.86 o 
  -9  -2   1        6.31        7.84      2.09 o 
  -8  -2   1        7.18        7.35      0.87 o 
  -7  -2   1      167.48      158.90      3.06 o 
  -6  -2   1        6.44        5.52      0.68 o 
  -5  -2   1        1.25        0.40      0.85 o 
  -4  -2   1      597.66      635.62     24.98 o 
  -3  -2   1        4.46        4.33      0.52 o 
  -2  -2   1        0.07       -0.18      0.18 o 
  -1  -2   1      191.31      164.47      2.05 o 
   0  -2   1     3191.06     3520.39     33.56 o 
   1  -2   1      202.28      198.19      3.21 o 
   2  -2   1     1360.78     1446.75     14.39 o 
   3  -2   1       47.02       47.35      1.16 o 
   4  -2   1       12.65       13.65      0.79 o 
   5  -2   1      188.85      187.44      3.16 o 
   6  -2   1        5.72        5.17      0.75 o 
   7  -2   1        0.42        0.99      1.26 o 
   8  -2   1       38.83       38.77      2.40 o 
   9  -2   1      144.82      144.95      4.56 o 
 -10  -1   1        2.03        2.28      1.03 o 
  -9  -1   1      224.00      212.52      5.42 o 
  -8  -1   1        9.10       13.38      1.32 o 
  -7  -1   1        6.62        6.46      0.95 o 
  -6  -1   1       79.66       74.42      1.86 o 
  -5  -1   1      269.95      269.30      3.81 o 
  -4  -1   1      669.61      662.00      7.31 o 
  -3  -1   1      765.96      751.55     11.93 o 
  -2  -1   1     1183.31     1139.86     13.68 o 
  -1  -1   1      405.12      384.21      5.11 o 
   0  -1   1        6.09        4.44      0.28 o 
   1  -1   1       36.13       32.78      0.76 o 
   2  -1   1     1353.93     1381.05     13.63 o 
   3  -1   1       33.95       29.33      0.89 o 
   4  -1   1      203.28      196.68      2.97 o 
   5  -1   1     1032.93     1058.26     11.54 o 
   6  -1   1       87.34       73.25      1.97 o 
   7  -1   1       16.68       19.23      1.33 o 
   8  -1   1        0.20        0.85      0.78 o 
   9  -1   1       39.85       40.35      2.52 o 
  10  -1   1       72.82       71.13      3.33 o 
 -10   0   1        1.05        0.27      1.39 o 
  -9   0   1      120.98      115.48      3.03 o 
  -8   0   1        1.09        2.48      0.68 o 
  -7   0   1      319.50      313.79      4.88 o 
  -6   0   1      136.17      134.02      2.65 o 
  -5   0   1      537.91      506.91      6.19 o 
  -4   0   1       48.36       39.08      2.90 o 
  -3   0   1     2140.15     2269.36     22.07 o 
  -2   0   1     1534.27     1587.07     15.43 o 
   0   0   1      278.24      271.63      2.85 o 
   1   0   1     4146.86     4035.15     55.28 o 
   2   0   1      150.23      128.70      1.81 o 
   3   0   1     2500.29     2549.45     24.71 o 
   4   0   1        4.38        5.13      0.55 o 
   5   0   1      392.90      407.01      5.29 o 
   6   0   1        6.81        6.65      0.83 o 
   7   0   1      452.38      466.41      6.44 o 
   8   0   1       13.41       14.21      1.66 o 
   9   0   1       14.63       16.82      1.40 o 
  10   0   1        0.69        1.89      3.15 o 
 -10   1   1        0.13       -1.39      1.39 o 
  -9   1   1        0.39        0.55      1.35 o 
  -8   1   1       17.30       15.67      1.26 o 
  -7   1   1      221.03      204.98      3.75 o 
  -6   1   1       72.35       67.89      1.89 o 
  -5   1   1       65.35       66.97      1.71 o 
  -4   1   1      158.14      159.28      2.58 o 
  -3   1   1      103.00      108.85      1.83 o 
  -2   1   1      625.37      656.14      6.85 o 
  -1   1   1     1587.96     1583.87     26.71 o 
   0   1   1      541.84      574.18     11.04 o 
   1   1   1       96.15      105.80      1.50 o 
   2   1   1     5312.05     5000.20     47.28 o 
   3   1   1      137.31      146.12      2.16 o 
   4   1   1      404.68      415.05      5.04 o 
   5   1   1       60.90       59.37      2.53 o 
   6   1   1       12.32       11.87      1.11 o 
   7   1   1      124.62      113.23      2.59 o 
   8   1   1       13.30       11.47      1.10 o 
   9   1   1        2.98        4.30      1.23 o 
  10   1   1       27.38       28.04      1.83 o 
  -9   2   1       13.28       13.52      1.68 o 
  -8   2   1        1.65        1.64      0.89 o 
  -7   2   1      112.66      109.37      2.64 o 
  -6   2   1      271.94      255.46      4.12 o 
  -5   2   1      185.60      180.96      3.08 o 
  -4   2   1      599.67      588.27      6.84 o 
  -3   2   1      259.52      245.99      4.14 o 
  -2   2   1     2815.32     2879.74     27.68 o 
  -1   2   1       77.81       97.72      1.44 o 
   0   2   1      327.93      337.36      4.48 o 
   1   2   1      873.78      906.74      9.07 o 
   2   2   1        6.97        6.10      0.52 o 
   3   2   1      277.24      264.08      3.36 o 
   4   2   1      314.97      318.93      4.12 o 
   5   2   1      242.60      221.03      3.37 o 
   6   2   1       50.28       52.41      1.57 o 
   7   2   1       91.86       84.31      2.98 o 
   8   2   1        0.49        0.87      0.66 o 
   9   2   1        2.17        2.20      0.67 o 
  10   2   1        4.63        3.21      2.36 o 
  -9   3   1        4.71        6.50      1.80 o 
  -8   3   1      102.78      105.36      3.62 o 
  -7   3   1        2.51        1.89      0.86 o 
  -6   3   1       39.37       38.92      1.94 o 
  -5   3   1       56.25       57.77      1.67 o 
  -4   3   1       50.73       54.71      1.65 o 
  -3   3   1       69.67       73.44      2.03 o 
  -2   3   1       17.63       14.65      0.66 o 
  -1   3   1       79.27       76.03      2.01 o 
   0   3   1      747.33      863.96      9.70 o 
   1   3   1      216.94      210.07      3.34 o 
   2   3   1       20.63       17.51      0.92 o 
   3   3   1       17.54       16.84      1.10 o 
   4   3   1       10.49        9.39      0.66 o 
   5   3   1      878.84      873.26      9.69 o 
   6   3   1        3.06        5.23      0.66 o 
   7   3   1       88.92       80.55      2.14 o 
   8   3   1      366.05      361.94      5.59 o 
   9   3   1       29.75       25.78      3.93 o 
  10   3   1        0.00       -0.13      0.99 o 
  -8   4   1       16.51       18.36      1.95 o 
  -7   4   1       15.66       17.26      1.78 o 
  -6   4   1        0.59        0.11      0.70 o 
  -5   4   1      112.40      106.66      3.11 o 
  -4   4   1      219.52      211.95      4.04 o 
  -3   4   1      104.79      106.14      2.98 o 
  -2   4   1       34.27       29.49      0.91 o 
  -1   4   1     1463.78     1715.55     17.06 o 
   0   4   1     2403.80     2949.69     28.49 o 
   1   4   1       79.18       97.39      2.14 o 
   2   4   1       73.60       72.72      1.92 o 
   3   4   1      178.61      174.53      2.69 o 
   4   4   1        9.93       11.44      0.82 o 
   5   4   1      561.17      624.61      8.02 o 
   6   4   1        2.29        5.24      0.85 o 
   7   4   1      253.92      259.44      4.27 o 
   8   4   1       67.21       64.01      2.77 o 
   9   4   1        4.91        4.43      1.82 o 
  10   4   1        0.97        1.47      1.07 o 
  -8   5   1       19.83       20.00      2.92 o 
  -7   5   1        3.25        5.18      1.22 o 
  -6   5   1        0.65        0.54      0.78 o 
  -5   5   1      196.61      181.86     11.89 o 
  -4   5   1       86.74       85.21      2.74 o 
  -3   5   1        1.76        2.68      0.68 o 
  -2   5   1       48.07       49.19      1.25 o 
  -1   5   1      403.31      460.16      5.47 o 
   0   5   1       42.36       58.59      1.37 o 
   1   5   1      713.34      826.77      9.79 o 
   2   5   1      723.33      823.63     11.27 o 
   3   5   1      149.20      159.95      5.35 o 
   4   5   1       38.83       38.12      3.42 o 
   5   5   1      144.44      148.56      3.44 o 
   6   5   1      152.93      162.39      3.05 o 
   7   5   1       86.68       81.00      2.81 o 
   8   5   1       68.04       70.24      3.00 o 
   9   5   1       30.15       30.15      2.70 o 
  10   5   1        1.43        2.34      1.09 o 
  -7   6   1       29.72       28.99      3.46 o 
  -6   6   1        9.23        7.83      1.28 o 
  -5   6   1       10.12       10.29      1.40 o 
  -4   6   1      112.36      112.27      5.64 o 
  -3   6   1      144.17      154.55      3.89 o 
  -2   6   1      120.38      119.65      3.19 o 
  -1   6   1       32.72       26.73      1.03 o 
   0   6   1      268.44      297.56      4.09 o 
   1   6   1      494.52      505.30      6.17 o 
   2   6   1      309.10      314.89      4.36 o 
   3   6   1      523.25      564.84      8.74 o 
   4   6   1      157.80      156.38      5.48 o 
   5   6   1       12.17        6.83      1.06 o 
   6   6   1      131.96      134.27      2.79 o 
   7   6   1       89.27       91.00      3.46 o 
   8   6   1       47.10       50.87      2.72 o 
   9   6   1       28.12       27.18      2.40 o 
  10   6   1       62.66       67.22      3.43 o 
  -6   7   1        2.84        2.02      1.53 o 
  -5   7   1        5.01        4.49      1.53 o 
  -4   7   1        4.68        6.18      1.35 o 
  -3   7   1      165.72      153.23      4.10 o 
  -2   7   1      127.32      118.19      4.07 o 
  -1   7   1      120.40      108.28      3.16 o 
   0   7   1       15.96       22.93      2.54 o 
   1   7   1      133.70      134.67      4.45 o 
   2   7   1       15.59       15.58      1.00 o 
   3   7   1       23.54       27.44      2.58 o 
   4   7   1       10.23        9.31      1.17 o 
   5   7   1        1.40        0.78      0.65 o 
   6   7   1       96.55       86.29      3.16 o 
   7   7   1       36.39       40.90      2.54 o 
   8   7   1        5.81        7.69      2.43 o 
   9   7   1        5.09        5.75      1.38 o 
  10   7   1       28.83       31.82      2.79 o 
  -5   8   1        8.26        8.40      2.02 o 
  -4   8   1       59.90       62.74      4.09 o 
  -3   8   1       79.98       75.98      2.98 o 
  -2   8   1       97.32      106.67      3.43 o 
  -1   8   1       11.89        8.43      1.24 o 
   0   8   1      388.51      341.41      6.45 o 
   1   8   1       32.81       34.84      1.95 o 
   2   8   1      268.50      244.96      4.04 o 
   3   8   1       17.34       17.94      1.17 o 
   4   8   1       10.54       10.50      0.97 o 
   5   8   1       84.68       82.25      4.36 o 
   6   8   1       72.53       73.47      3.02 o 
   7   8   1      128.33      118.67      5.46 o 
   8   8   1        0.00       -0.91      0.91 o 
   9   8   1       47.04       48.48      3.21 o 
  -4   9   1       14.62       16.76      2.74 o 
  -3   9   1        0.03        0.45      1.17 o 
  -2   9   1       34.17       43.59      2.55 o 
  -1   9   1        9.37        6.36      1.17 o 
   0   9   1        4.09        1.47      0.77 o 
   1   9   1       30.43       27.99      1.92 o 
   2   9   1       52.33       43.26      2.54 o 
   3   9   1      137.33      138.60      3.04 o 
   4   9   1       25.18       19.81      1.81 o 
   5   9   1       38.89       37.20      2.70 o 
   6   9   1      282.06      293.34      6.78 o 
   7   9   1        0.15       -0.48      0.90 o 
   8   9   1        5.62       10.50      2.43 o 
   9   9   1        0.32        1.59      1.14 o 
  -2  10   1        2.48        1.35      1.26 o 
  -1  10   1       24.68       29.21      3.24 o 
   0  10   1       95.56      104.42      3.89 o 
   1  10   1        0.72        2.32      0.95 o 
   2  10   1        4.33        7.70      1.66 o 
   3  10   1        2.58        3.19      1.48 o 
   4  10   1        0.37        1.48      1.35 o 
   5  10   1       21.62       28.59      2.23 o 
   6  10   1       34.67       37.67      3.33 o 
   7  10   1        5.95        5.32      1.41 o 
   8  10   1        5.26        7.78      1.63 o 
   0  11   1        0.10       -0.63      1.17 o 
   1  11   1       11.23       13.12      2.29 o 
   2  11   1        0.02        1.44      1.44 o 
   3  11   1       20.29       16.04      2.74 o 
   4  11   1        0.18        0.63      1.53 o 
   5  11   1        9.50        8.67      2.34 o 
   6  11   1        0.82       -0.63      1.53 o 
  -4 -11   2        6.67        5.48      2.25 o 
  -3 -11   2        2.10        1.98      1.84 o 
  -2 -11   2       35.97       46.47      4.63 o 
  -1 -11   2       11.33        9.80      2.65 o 
  -7 -10   2       20.53       23.12      2.92 o 
  -6 -10   2        0.77       -0.15      2.43 o 
  -5 -10   2        2.40        1.26      1.71 o 
  -4 -10   2        3.21        1.80      1.71 o 
  -3 -10   2       72.39       77.44      4.90 o 
  -2 -10   2        4.31        3.64      1.71 o 
  -1 -10   2        2.22        1.30      1.48 o 
   0 -10   2      133.22      145.51      4.41 o 
   1 -10   2        0.03       -0.50      0.97 o 
   2 -10   2        6.46        6.89      1.36 o 
  -8  -9   2       66.62       70.85      3.59 o 
  -7  -9   2      253.50      243.91      6.90 o 
  -6  -9   2      121.97      120.21      4.19 o 
  -5  -9   2      251.50      252.01      6.13 o 
  -4  -9   2       45.92       55.73      4.00 o 
  -3  -9   2       93.75       95.24      5.08 o 
  -2  -9   2        0.74       -0.58      1.17 o 
  -1  -9   2        7.68       11.32      1.40 o 
   0  -9   2        3.35        3.37      0.96 o 
   1  -9   2       56.82       60.31      2.75 o 
   2  -9   2       68.41       71.54      3.06 o 
   3  -9   2        4.59        6.44      1.33 o 
  -9  -8   2       87.65       91.93      4.16 o 
  -8  -8   2      147.61      156.24      5.18 o 
  -7  -8   2        4.47        1.06      0.99 o 
  -6  -8   2       17.42       18.98      1.92 o 
  -5  -8   2       32.95       33.99      3.91 o 
  -4  -8   2      157.76      148.13      4.10 o 
  -3  -8   2       81.80       83.63      4.00 o 
  -2  -8   2      292.23      275.02      5.54 o 
  -1  -8   2       34.01       31.20      1.90 o 
   0  -8   2        4.63        3.91      0.92 o 
   1  -8   2       31.75       33.05      2.08 o 
   2  -8   2        3.68        7.25      1.64 o 
   3  -8   2       48.42       46.17      2.63 o 
   4  -8   2        0.24       -0.68      0.76 o 
   5  -8   2        1.72        2.73      1.10 o 
  -9  -7   2        0.38        1.68      1.22 o 
  -8  -7   2       34.57       36.08      2.73 o 
  -7  -7   2       38.93       41.41      3.55 o 
  -6  -7   2      127.84      116.58      3.87 o 
  -5  -7   2        2.21        0.79      0.76 o 
  -4  -7   2       19.35       17.57      1.62 o 
  -3  -7   2        0.72        1.09      0.68 o 
  -2  -7   2      253.17      260.94      4.02 o 
  -1  -7   2      770.15      748.94     11.07 o 
   0  -7   2     1301.20     1347.67     22.94 o 
   1  -7   2       49.13       47.14      2.15 o 
   2  -7   2      143.93      121.46      3.60 o 
   3  -7   2       28.17       35.81      2.24 o 
   4  -7   2       12.21       13.96      1.65 o 
   5  -7   2       34.14       30.84      2.33 o 
   6  -7   2        9.41       11.64      1.68 o 
 -10  -6   2        1.88        0.10      1.62 o 
  -9  -6   2       55.02       56.10      3.34 o 
  -8  -6   2        0.76        1.01      0.91 o 
  -7  -6   2       29.07       28.52      2.52 o 
  -6  -6   2      120.84      123.06      3.83 o 
  -5  -6   2       33.11       35.55      2.31 o 
  -4  -6   2       20.81       21.15      1.64 o 
  -3  -6   2        0.17        0.46      0.41 o 
  -2  -6   2        0.01       -0.14      0.36 o 
  -1  -6   2       69.81       66.43      1.63 o 
   0  -6   2      128.77      115.94      3.07 o 
   1  -6   2      265.17      284.80      5.48 o 
   2  -6   2      337.40      303.88     10.86 o 
   3  -6   2      142.98      138.42      5.15 o 
   4  -6   2      116.71      107.59      3.50 o 
   5  -6   2       43.33       45.41      2.59 o 
   6  -6   2        2.14        2.15      1.00 o 
   7  -6   2       28.73       35.37      2.75 o 
 -10  -5   2       89.53       93.85      4.02 o 
  -9  -5   2        0.17        2.88      1.11 o 
  -8  -5   2        2.64        2.89      1.06 o 
  -7  -5   2       56.07       50.72      2.51 o 
  -6  -5   2      102.30       94.47      3.21 o 
  -5  -5   2       32.89       34.58      1.99 o 
  -4  -5   2       38.46       34.98      2.09 o 
  -3  -5   2      363.43      362.74      4.66 o 
  -2  -5   2       12.57       21.49      1.19 o 
  -1  -5   2      146.45      154.08      2.50 o 
   0  -5   2       40.75       43.65      1.33 o 
   1  -5   2      222.29      238.87      4.61 o 
   2  -5   2       89.15       97.94      2.79 o 
   3  -5   2     1106.48     1130.34     15.64 o 
   4  -5   2     1488.64     1466.63     19.84 o 
   5  -5   2        6.23        4.91      1.66 o 
   6  -5   2       73.99       66.91      4.40 o 
   7  -5   2        6.05        5.29      1.25 o 
   8  -5   2       23.08       24.59      2.40 o 
 -10  -4   2       33.31       33.57      2.70 o 
  -9  -4   2        1.76        3.41      1.03 o 
  -8  -4   2       12.24       11.93      1.52 o 
  -7  -4   2        2.77        3.90      1.71 o 
  -6  -4   2        0.25        0.62      0.64 o 
  -5  -4   2      148.94      137.86      6.25 o 
  -4  -4   2      649.73      613.71     12.01 o 
  -3  -4   2      374.12      379.96      4.61 o 
  -2  -4   2       94.57       95.39      4.12 o 
  -1  -4   2       12.60        9.48      0.59 o 
   0  -4   2      863.59     1049.72     10.89 o 
   1  -4   2      101.27      122.26      3.03 o 
   2  -4   2       23.75       21.62      1.32 o 
   3  -4   2      214.23      217.70      4.45 o 
   4  -4   2      221.13      212.18      4.64 o 
   5  -4   2       18.47       18.52      1.67 o 
   6  -4   2      517.84      499.19      8.90 o 
   7  -4   2        7.52        7.39      1.35 o 
   8  -4   2       34.68       33.89      2.57 o 
 -10  -3   2        4.07        2.44      1.10 o 
  -9  -3   2       71.86       71.65      3.13 o 
  -8  -3   2        0.15       -0.75      0.75 o 
  -7  -3   2       18.37       18.14      1.66 o 
  -6  -3   2       80.90       77.88      3.13 o 
  -5  -3   2       26.78       24.42      1.71 o 
  -4  -3   2      192.36      184.59      4.48 o 
  -3  -3   2       18.65       18.30      1.16 o 
  -2  -3   2       57.71       48.25      1.01 o 
  -1  -3   2        1.09        3.24      0.36 o 
   0  -3   2      784.67      826.25      8.57 o 
   1  -3   2     2742.98     3052.39     36.18 o 
   2  -3   2     1069.65     1227.15     15.74 o 
   3  -3   2        4.22        2.91      0.68 o 
   4  -3   2        2.23        2.70      0.43 o 
   5  -3   2      130.89      126.77      3.46 o 
   6  -3   2       45.08       41.27      2.14 o 
   7  -3   2       14.75       14.87      1.63 o 
   8  -3   2       22.50       20.68      2.03 o 
   9  -3   2        3.44        2.65      1.27 o 
 -10  -2   2       16.08       20.37      2.25 o 
  -9  -2   2        8.15        8.28      2.47 o 
  -8  -2   2       79.51       74.45      2.94 o 
  -7  -2   2       20.26       17.54      1.15 o 
  -6  -2   2       15.31       16.69      1.44 o 
  -5  -2   2      170.80      177.21      2.82 o 
  -4  -2   2      548.13      603.35      6.77 o 
  -3  -2   2      391.97      377.90      4.34 o 
  -2  -2   2     1220.90     1175.93     14.89 o 
  -1  -2   2       19.16       16.58      0.53 o 
   0  -2   2       32.29       27.74      0.68 o 
   1  -2   2      109.79       92.10      2.74 o 
   2  -2   2      606.27      588.53      8.12 o 
   3  -2   2      135.01      152.34      2.93 o 
   4  -2   2        7.02       11.73      0.74 o 
   5  -2   2      462.85      452.27      5.84 o 
   6  -2   2        8.97        7.54      1.13 o 
   7  -2   2      132.66      138.42      3.97 o 
   8  -2   2        4.86        7.95      2.13 o 
   9  -2   2        9.80       10.90      1.59 o 
 -10  -1   2        2.41        1.97      1.11 o 
  -9  -1   2        3.75        2.65      1.51 o 
  -8  -1   2       55.38       50.33      1.80 o 
  -7  -1   2       12.25       10.30      0.92 o 
  -6  -1   2        9.26        9.21      0.81 o 
  -5  -1   2      107.36      103.36      2.61 o 
  -4  -1   2     2414.33     2526.78     24.73 o 
  -3  -1   2     1049.60     1071.69     10.92 o 
  -2  -1   2    33650.82    26611.88   1658.20 o 
  -1  -1   2      607.75      598.78      7.77 o 
   0  -1   2        0.01       -0.01      0.17 o 
   1  -1   2      985.99     1030.18     10.26 o 
   2  -1   2      569.16      612.64      6.53 o 
   3  -1   2      107.28      100.47      1.78 o 
   4  -1   2     1282.96     1337.76     13.85 o 
   5  -1   2      103.30       96.57      2.10 o 
   6  -1   2      121.84      119.32      2.58 o 
   7  -1   2      419.82      404.03      5.91 o 
   8  -1   2       14.14       16.53      1.98 o 
   9  -1   2       39.29       35.50      2.44 o 
  10  -1   2       85.32       88.03      3.72 o 
 -10   0   2       16.04       14.60      1.80 o 
  -9   0   2       16.99       18.34      1.87 o 
  -8   0   2      121.13      122.13      2.89 o 
  -7   0   2       15.92       13.73      1.07 o 
  -6   0   2        5.80        6.53      0.95 o 
  -5   0   2      394.91      391.80      5.09 o 
  -4   0   2      590.85      620.94      9.01 o 
  -3   0   2      349.81      346.36      4.10 o 
  -2   0   2    51939.84    46833.84   2425.14 o 
  -1   0   2       27.85       22.74      0.81 o 
   0   0   2     1773.39     1756.59     16.90 o 
   1   0   2      116.69      119.87      1.58 o 
   2   0   2       33.57       38.94      0.90 o 
   3   0   2      163.28      140.20      3.83 o 
   4   0   2     1047.00     1048.08     11.10 o 
   5   0   2       11.13       14.79      0.93 o 
   6   0   2        4.38        2.86      0.60 o 
   7   0   2        7.49        4.87      0.75 o 
   8   0   2       75.63       70.27      2.23 o 
   9   0   2       33.21       41.75      3.33 o 
  10   0   2       16.37       15.88      2.52 o 
 -10   1   2       14.49       15.59      2.79 o 
  -9   1   2       38.17       39.86      2.39 o 
  -8   1   2        5.14        5.56      0.85 o 
  -7   1   2       11.08       10.37      0.99 o 
  -6   1   2       41.54       35.98      1.73 o 
  -5   1   2        0.14       -0.26      0.41 o 
  -4   1   2       94.57       96.66      3.02 o 
  -3   1   2       35.23       31.69      0.96 o 
  -2   1   2        5.10        1.83      0.32 o 
  -1   1   2      578.59      551.12      6.84 o 
   0   1   2     7926.22     8356.42    140.51 o 
   1   1   2      398.35      401.18      5.11 o 
   2   1   2      216.49      181.92      2.39 o 
   3   1   2      383.37      348.90      4.21 o 
   4   1   2      866.99      905.53      9.72 o 
   5   1   2        0.01        0.14      0.36 o 
   6   1   2       61.23       58.76      2.33 o 
   7   1   2      345.44      332.04      5.09 o 
   8   1   2       54.08       49.87      2.25 o 
   9   1   2        1.20        1.43      1.05 o 
  10   1   2       50.72       52.34      2.23 o 
  -9   2   2        2.10        1.01      0.95 o 
  -8   2   2       66.89       60.70      2.62 o 
  -7   2   2       31.10       26.81      1.46 o 
  -6   2   2       60.37       54.35      1.74 o 
  -5   2   2      608.00      581.77      7.11 o 
  -4   2   2      602.57      584.25      6.84 o 
  -3   2   2      399.41      404.49      5.73 o 
  -2   2   2      131.74      125.97      1.91 o 
  -1   2   2      233.16      219.90      3.20 o 
   0   2   2     1008.99     1015.59     12.41 o 
   1   2   2      282.26      349.86      6.68 o 
   2   2   2      508.51      454.80      5.03 o 
   3   2   2       19.87       19.09      0.74 o 
   4   2   2      577.36      570.43      6.59 o 
   5   2   2      324.21      328.87      4.52 o 
   6   2   2       82.85       75.79      1.94 o 
   7   2   2        0.34        0.32      0.51 o 
   8   2   2       27.94       28.89      1.63 o 
   9   2   2        0.84        1.00      0.68 o 
  10   2   2      110.11      107.54      3.69 o 
  -9   3   2        2.18        1.48      1.44 o 
  -8   3   2        4.82        4.49      1.57 o 
  -7   3   2       20.46       23.09      1.80 o 
  -6   3   2        5.95        5.45      0.79 o 
  -5   3   2        0.13        0.43      1.29 o 
  -4   3   2      215.58      205.74      3.88 o 
  -3   3   2       55.46       62.68      1.46 o 
  -2   3   2      682.35      692.59      7.48 o 
  -1   3   2      532.91      580.31      8.62 o 
   0   3   2     1100.94     1236.51     15.14 o 
   1   3   2      811.31      887.87     12.04 o 
   2   3   2      320.37      312.14      3.80 o 
   3   3   2       44.80       46.78      1.18 o 
   4   3   2      468.92      463.64      5.62 o 
   5   3   2      264.62      238.54      3.61 o 
   6   3   2        1.08        1.86      0.51 o 
   7   3   2        2.47        3.30      0.64 o 
   8   3   2       45.00       45.77      1.80 o 
   9   3   2        0.53        0.76      0.65 o 
  10   3   2      171.21      176.62      5.26 o 
  -8   4   2      241.73      240.11      8.50 o 
  -7   4   2      498.23      493.06      8.84 o 
  -6   4   2       76.17       70.68      2.65 o 
  -5   4   2        6.25        7.52      1.04 o 
  -4   4   2       87.62       95.46      2.25 o 
  -3   4   2       23.32       22.68      0.97 o 
  -2   4   2       20.60       32.84      1.02 o 
  -1   4   2     1389.76     1529.37     15.36 o 
   0   4   2       55.31       77.86      1.49 o 
   1   4   2        0.37        0.52      0.33 o 
   2   4   2      155.36      159.08      3.10 o 
   3   4   2     1708.51     1805.60     18.16 o 
   4   4   2        1.69        2.75      0.47 o 
   5   4   2        2.14        2.41      0.51 o 
   6   4   2      577.59      576.88      7.28 o 
   7   4   2       39.74       39.32      1.91 o 
   8   4   2       14.39       14.98      1.22 o 
   9   4   2       46.03       50.63      2.76 o 
  10   4   2        2.78        4.07      1.16 o 
  -8   5   2      140.04      144.45      6.70 o 
  -7   5   2      309.66      307.23      9.66 o 
  -6   5   2       77.55       82.31      7.57 o 
  -5   5   2      190.29      177.56      4.28 o 
  -4   5   2        5.09        5.28      0.93 o 
  -3   5   2       34.85       33.91      1.22 o 
  -2   5   2        7.87       10.19      0.70 o 
  -1   5   2       61.52       71.36      1.56 o 
   0   5   2        0.34       -0.24      0.31 o 
   1   5   2       58.84       50.34      1.57 o 
   2   5   2      557.65      629.59      8.95 o 
   3   5   2      175.16      188.39      3.81 o 
   4   5   2      147.88      139.08      2.56 o 
   5   5   2       60.63       64.58      2.38 o 
   6   5   2        0.50        1.00      0.52 o 
   7   5   2        0.99        1.70      0.77 o 
   8   5   2       12.93       15.32      1.73 o 
   9   5   2       48.50       48.75      2.76 o 
  10   5   2        1.58        0.60      1.01 o 
  -7   6   2        0.91        1.71      1.53 o 
  -6   6   2      318.47      295.63      9.48 o 
  -5   6   2        3.80        3.73      1.02 o 
  -4   6   2      505.62      489.99      8.36 o 
  -3   6   2      319.01      294.36     12.23 o 
  -2   6   2      511.10      524.28      8.28 o 
  -1   6   2        4.08        4.18      0.57 o 
   0   6   2      335.91      352.35      4.66 o 
   1   6   2      212.02      242.61      3.58 o 
   2   6   2      171.08      190.48      3.85 o 
   3   6   2      135.43      146.76      3.43 o 
   4   6   2        2.08        2.11      0.71 o 
   5   6   2       63.17       60.78      2.98 o 
   6   6   2        0.05        1.21      0.54 o 
   7   6   2       62.94       65.23      2.48 o 
   8   6   2       52.08       52.24      4.79 o 
   9   6   2       73.01       76.64      5.87 o 
  10   6   2        9.62        9.78      1.73 o 
  -6   7   2        0.01       -0.81      1.17 o 
  -5   7   2       19.07       21.84      2.83 o 
  -4   7   2       48.14       41.80      3.51 o 
  -3   7   2       73.28       69.32      2.69 o 
  -2   7   2      178.79      155.63      3.92 o 
  -1   7   2      131.79      126.57      3.36 o 
   0   7   2      378.87      360.58      4.94 o 
   1   7   2       67.62       72.66      1.84 o 
   2   7   2       32.44       39.26      1.79 o 
   3   7   2       21.88       23.61      1.56 o 
   4   7   2      383.51      382.81      7.51 o 
   5   7   2      433.13      420.12      7.66 o 
   6   7   2       29.41       27.98      2.05 o 
   7   7   2       19.76       19.01      3.01 o 
   8   7   2      200.56      204.06      5.48 o 
   9   7   2       38.42       41.02      2.87 o 
  10   7   2       13.11       14.97      1.97 o 
  -5   8   2       50.69       55.59      4.45 o 
  -4   8   2        2.76        2.70      1.26 o 
  -3   8   2       30.16       27.06      3.06 o 
  -2   8   2       13.19       13.33      1.49 o 
  -1   8   2      130.72      137.25     11.01 o 
   0   8   2      371.30      370.57      9.91 o 
   1   8   2      831.88      819.78     12.05 o 
   2   8   2      166.67      153.21      3.02 o 
   3   8   2      436.63      400.27      5.71 o 
   4   8   2      405.49      405.14      7.45 o 
   5   8   2      150.34      141.76      5.71 o 
   6   8   2      319.55      324.54      6.91 o 
   7   8   2      641.64      694.96     24.59 o 
   8   8   2       51.62       50.70      3.01 o 
   9   8   2      131.40      131.81      4.67 o 
  -4   9   2      124.88      121.98      6.02 o 
  -3   9   2        1.28        3.19      1.44 o 
  -2   9   2       11.42       10.56      2.07 o 
  -1   9   2       54.79       63.46      3.87 o 
   0   9   2        6.63        3.50      1.12 o 
   1   9   2        3.44        0.29      0.85 o 
   2   9   2       29.71       30.62      1.92 o 
   3   9   2       23.21       20.13      2.09 o 
   4   9   2      115.43      110.83      2.73 o 
   5   9   2        5.01        4.13      1.10 o 
   6   9   2       73.87       71.75      3.07 o 
   7   9   2      217.41      217.79      5.80 o 
   8   9   2       19.46       17.56      2.09 o 
   9   9   2        2.01        1.22      2.13 o 
  -2  10   2      107.84      116.63      5.89 o 
  -1  10   2       31.17       32.18      3.37 o 
   0  10   2        0.39       -0.13      1.21 o 
   1  10   2        8.77        7.76      1.29 o 
   2  10   2        7.06        5.33      1.09 o 
   3  10   2        0.00       -0.66      0.67 o 
   4  10   2       20.06       19.89      3.35 o 
   5  10   2       15.96       16.81      2.56 o 
   6  10   2        6.42        3.86      1.14 o 
   7  10   2       13.53       11.89      2.04 o 
   8  10   2        0.06        0.05      1.06 o 
  -1  11   2       42.10       53.66      4.45 o 
   0  11   2        3.50        0.45      1.08 o 
   1  11   2        0.44        0.85      1.12 o 
   2  11   2       19.58       24.31      2.83 o 
   3  11   2       55.89       56.31      4.00 o 
   4  11   2      103.89       94.83      5.21 o 
   6  11   2        1.78        2.29      1.24 o 
  -6 -10   3        5.92        2.88      1.75 o 
  -5 -10   3        0.94       -0.63      1.53 o 
  -4 -10   3       12.08       12.27      2.65 o 
  -3 -10   3        0.76        0.72      1.39 o 
  -2 -10   3       40.67       48.58      4.40 o 
  -1 -10   3        3.73        5.75      2.11 o 
   0 -10   3        5.83        9.03      2.34 o 
   1 -10   3       34.34       44.91      3.03 o 
  -7  -9   3        0.07        0.28      1.14 o 
  -6  -9   3      131.61      135.75      4.56 o 
  -5  -9   3       29.52       31.62      2.43 o 
  -4  -9   3       33.52       28.22      3.46 o 
  -3  -9   3       86.18       76.23      4.67 o 
  -2  -9   3       69.28       70.34      4.49 o 
  -1  -9   3       57.90       53.80      3.87 o 
   0  -9   3      116.77      101.65      3.45 o 
   1  -9   3       40.79       43.52      4.18 o 
   2  -9   3       93.87      105.82      4.38 o 
   3  -9   3       70.11       85.88      3.55 o 
  -8  -8   3        0.42        1.67      1.25 o 
  -7  -8   3       17.43       20.51      2.20 o 
  -6  -8   3        0.00        0.30      0.80 o 
  -5  -8   3        9.02       10.11      1.48 o 
  -4  -8   3        4.75        6.29      1.14 o 
  -3  -8   3      145.40      129.67      5.84 o 
  -2  -8   3       53.54       58.74      3.91 o 
  -1  -8   3      147.40      127.38      3.52 o 
   0  -8   3       10.26       12.69      2.88 o 
   1  -8   3        9.38        8.58      1.87 o 
   2  -8   3        5.58        4.73      1.11 o 
   3  -8   3        0.00        0.58      0.80 o 
   4  -8   3       41.70       45.80      2.84 o 
   5  -8   3        3.43        3.57      1.35 o 
  -9  -7   3        6.57        6.63      1.60 o 
  -8  -7   3        2.23        1.85      1.11 o 
  -7  -7   3        9.97       10.19      2.13 o 
  -6  -7   3        4.98        5.10      1.14 o 
  -5  -7   3      236.47      212.73      5.25 o 
  -4  -7   3      207.27      201.59      4.87 o 
  -3  -7   3      239.79      237.00      5.15 o 
  -2  -7   3        0.49       -0.11      0.49 o 
  -1  -7   3       37.25       40.78      1.95 o 
   0  -7   3       82.60       72.60      4.76 o 
   1  -7   3       23.56       29.57      1.91 o 
   2  -7   3        7.38        9.46      2.63 o 
   3  -7   3      127.06      131.89      3.98 o 
   4  -7   3       20.87       20.83      4.09 o 
   5  -7   3        1.69        2.51      1.00 o 
   6  -7   3        0.27       -0.32      0.95 o 
  -9  -6   3       24.55       25.15      4.63 o 
  -8  -6   3        0.58        0.48      0.90 o 
  -7  -6   3       41.77       42.40      2.70 o 
  -6  -6   3       34.98       36.09      2.35 o 
  -5  -6   3      212.25      220.21     11.93 o 
  -4  -6   3        5.14        5.75      1.02 o 
  -3  -6   3       43.37       47.32      2.04 o 
  -2  -6   3        0.65        0.46      0.40 o 
  -1  -6   3        3.94        5.19      0.62 o 
   0  -6   3      165.02      161.32      4.14 o 
   1  -6   3      612.71      582.38      9.28 o 
   2  -6   3        1.98        1.17      0.73 o 
   3  -6   3      151.78      150.53      4.08 o 
   4  -6   3       20.59       16.42      1.67 o 
   5  -6   3       56.61       58.15      3.28 o 
   6  -6   3        1.94        1.47      0.96 o 
   7  -6   3       11.59       12.20      1.81 o 
 -10  -5   3       19.01       16.01      2.05 o 
  -9  -5   3       15.67       18.21      2.02 o 
  -8  -5   3        0.16        0.84      2.38 o 
  -7  -5   3       91.05       87.04      3.32 o 
  -6  -5   3       97.21       92.13      3.24 o 
  -5  -5   3      100.71      100.61      3.18 o 
  -4  -5   3      279.58      263.04      5.37 o 
  -3  -5   3      763.40      809.27     17.03 o 
  -2  -5   3       46.70       50.10      1.33 o 
  -1  -5   3        5.61        5.09      0.55 o 
   0  -5   3      480.09      498.49      5.93 o 
   1  -5   3       23.99       22.99      1.45 o 
   2  -5   3       97.04       95.75      2.84 o 
   3  -5   3      156.98      142.50      3.71 o 
   4  -5   3        0.15        0.65      1.06 o 
   5  -5   3      482.12      444.42      8.26 o 
   6  -5   3        6.40        9.23      1.41 o 
   7  -5   3        8.01       12.54      1.74 o 
 -10  -4   3        7.36        4.45      1.75 o 
  -9  -4   3      126.21      134.58      4.48 o 
  -8  -4   3        0.03        0.01      0.72 o 
  -7  -4   3       19.23       19.07      3.60 o 
  -6  -4   3       90.33       91.29      4.67 o 
  -5  -4   3       63.39       64.33      2.79 o 
  -4  -4   3      147.74      151.49      8.47 o 
  -3  -4   3      391.46      397.05     12.63 o 
  -2  -4   3       60.20       59.15      1.30 o 
  -1  -4   3      294.61      332.04      4.18 o 
   0  -4   3       52.37       55.63      1.25 o 
   1  -4   3      117.23      120.19      2.84 o 
   2  -4   3       88.05       90.52      2.58 o 
   3  -4   3        0.54        0.08      0.52 o 
   4  -4   3      194.04      200.26      4.92 o 
   5  -4   3       30.69       29.40      1.96 o 
   6  -4   3        7.61        6.33      1.75 o 
   7  -4   3       29.45       24.08      2.13 o 
   8  -4   3       18.28       20.40      2.16 o 
 -10  -3   3       10.67       12.47      1.95 o 
  -9  -3   3        4.83        6.60      1.82 o 
  -8  -3   3       12.65       11.58      1.51 o 
  -7  -3   3       43.20       41.30      5.39 o 
  -6  -3   3        5.18        5.43      1.02 o 
  -5  -3   3       16.37       18.97      0.71 o 
  -4  -3   3        0.13       -0.04      0.58 o 
  -3  -3   3       29.09       28.58      2.31 o 
  -2  -3   3     1199.91     1190.64     12.10 o 
  -1  -3   3     1096.45     1107.48     11.30 o 
   0  -3   3     3127.47     3457.67     33.23 o 
   1  -3   3      270.79      265.59      4.46 o 
   2  -3   3      121.06      146.44      4.67 o 
   3  -3   3      331.88      355.80      6.05 o 
   4  -3   3      150.43      139.46      3.48 o 
   5  -3   3        2.57        1.75      0.83 o 
   6  -3   3        9.82        8.71      1.25 o 
   7  -3   3      170.51      156.05      4.48 o 
   8  -3   3        9.32       11.56      1.62 o 
   9  -3   3        9.70       10.04      1.63 o 
 -10  -2   3        2.27        2.10      1.01 o 
  -9  -2   3       16.41       13.71      1.72 o 
  -8  -2   3       68.04       62.00      2.73 o 
  -7  -2   3        1.97        1.48      0.94 o 
  -6  -2   3      338.27      327.54      4.57 o 
  -5  -2   3       24.24       27.05      1.53 o 
  -4  -2   3      458.23      465.16      8.72 o 
  -3  -2   3      280.91      287.54      4.90 o 
  -2  -2   3     1231.10     1291.89     16.38 o 
  -1  -2   3        5.09        4.19      0.96 o 
   0  -2   3        2.71        3.72      0.36 o 
   1  -2   3       98.98      113.68      1.87 o 
   2  -2   3      120.51      119.78      1.83 o 
   3  -2   3      233.84      256.88      4.62 o 
   4  -2   3       59.10       66.65      1.97 o 
   5  -2   3        1.09        1.28      0.53 o 
   6  -2   3       57.57       54.53      2.33 o 
   7  -2   3       13.83       13.23      1.52 o 
   8  -2   3       19.32       21.68      1.99 o 
   9  -2   3      267.35      272.08      6.69 o 
 -10  -1   3        3.73        3.30      1.21 o 
  -9  -1   3        1.64        2.46      0.95 o 
  -8  -1   3        4.84        5.56      2.20 o 
  -7  -1   3       61.86       61.24      1.83 o 
  -6  -1   3      118.08      118.87      2.44 o 
  -5  -1   3     1473.40     1495.13     15.44 o 
  -4  -1   3       66.49       73.45      2.29 o 
  -3  -1   3      195.45      192.53      3.09 o 
  -2  -1   3       88.02       78.26      1.23 o 
  -1  -1   3      971.53      986.18      9.90 o 
   0  -1   3     1598.32     1573.39     15.34 o 
   1  -1   3      729.17      732.01      9.11 o 
   2  -1   3       15.95       13.94      0.57 o 
   3  -1   3     3845.80     4192.46     40.23 o 
   4  -1   3      193.32      186.85      2.94 o 
   5  -1   3      230.74      239.02      5.37 o 
   6  -1   3        3.82        3.44      0.67 o 
   7  -1   3       21.27       17.34      1.23 o 
   8  -1   3      200.35      190.99      5.00 o 
   9  -1   3      344.55      337.65      7.44 o 
  10  -1   3       10.31       13.53      1.89 o 
 -10   0   3        0.24        0.72      2.47 o 
  -9   0   3      144.05      148.31      4.46 o 
  -8   0   3       90.69       84.88      2.40 o 
  -7   0   3       49.80       45.50      1.61 o 
  -6   0   3       20.27       18.19      1.10 o 
  -5   0   3       91.36       96.85      2.03 o 
  -4   0   3      238.46      247.37      3.42 o 
  -3   0   3      204.87      202.58      2.78 o 
  -2   0   3     2245.61     2243.28     26.41 o 
  -1   0   3        2.74        2.24      0.39 o 
   0   0   3      749.26      742.18      9.06 o 
   1   0   3     2938.70     3119.88     29.75 o 
   2   0   3      440.63      454.39      6.81 o 
   3   0   3       95.54      104.82      1.87 o 
   4   0   3       24.32       26.74      1.01 o 
   5   0   3      723.20      764.17     11.08 o 
   6   0   3      190.91      182.64      3.32 o 
   7   0   3       55.95       48.85      2.17 o 
   8   0   3       97.47       96.77      2.62 o 
   9   0   3       92.44       99.53      4.65 o 
  10   0   3       25.94       25.99      2.54 o 
  -9   1   3       78.66       73.21      4.11 o 
  -8   1   3        3.33        3.60      1.33 o 
  -7   1   3        5.68        6.04      1.02 o 
  -6   1   3        0.22        0.58      0.53 o 
  -5   1   3      123.47      121.17      2.38 o 
  -4   1   3      659.50      691.48      7.78 o 
  -3   1   3      271.28      282.08      3.63 o 
  -2   1   3      407.77      422.63      4.72 o 
  -1   1   3       99.87       83.24      1.49 o 
   0   1   3     2500.49     2395.48     23.55 o 
   1   1   3       64.00       50.22      1.78 o 
   2   1   3        0.03        0.14      0.27 o 
   3   1   3      933.27      956.31     11.38 o 
   4   1   3       20.45       21.46      0.99 o 
   5   1   3       99.31       94.90      2.77 o 
   6   1   3       36.02       43.48      1.51 o 
   7   1   3       38.05       39.09      1.61 o 
   8   1   3        0.20       -0.18      0.55 o 
   9   1   3        0.34        0.52      0.66 o 
  10   1   3        9.45        8.94      2.92 o 
  -9   2   3        9.25       12.00      2.11 o 
  -8   2   3      147.05      148.76      4.13 o 
  -7   2   3      203.08      206.12      4.81 o 
  -6   2   3       37.35       39.62      1.49 o 
  -5   2   3        0.89        1.35      0.50 o 
  -4   2   3      235.97      221.50      3.33 o 
  -3   2   3      152.86      163.71      3.63 o 
  -2   2   3       95.19       92.58      1.59 o 
  -1   2   3      184.94      194.18      2.88 o 
   0   2   3      343.12      335.49      6.84 o 
   1   2   3     2090.34     2060.12     19.94 o 
   2   2   3      676.94      676.18      7.19 o 
   3   2   3        1.71        1.52      0.37 o 
   4   2   3        1.63        1.90      0.43 o 
   5   2   3       26.40       32.81      2.47 o 
   6   2   3      114.32      121.94      2.55 o 
   7   2   3        4.40        5.90      0.82 o 
   8   2   3        7.59        6.56      0.91 o 
   9   2   3       25.12       24.11      1.59 o 
  10   2   3       67.14       70.91      3.42 o 
  -9   3   3        0.92        3.82      1.62 o 
  -8   3   3        0.35       -0.04      0.94 o 
  -7   3   3       24.89       30.76      1.97 o 
  -6   3   3       79.02       74.92      2.51 o 
  -5   3   3       42.57       40.85      2.90 o 
  -4   3   3       23.71       21.11      1.03 o 
  -3   3   3      130.24      129.03      2.23 o 
  -2   3   3     1104.00     1258.01     12.82 o 
  -1   3   3       30.52       29.83      1.49 o 
   0   3   3        1.70        3.76      0.39 o 
   1   3   3       91.62       74.88      2.47 o 
   2   3   3        0.66        2.01      0.64 o 
   3   3   3     2913.85     3212.39     31.13 o 
   4   3   3       54.46       60.99      1.51 o 
   5   3   3       32.06       21.77      1.06 o 
   6   3   3     1019.70     1038.75     11.68 o 
   7   3   3       42.89       41.40      1.61 o 
   8   3   3       41.78       44.21      1.79 o 
   9   3   3      100.06      104.13      2.88 o 
  10   3   3      129.48      124.88      7.41 o 
  -8   4   3        0.02       -0.67      1.12 o 
  -7   4   3       22.75       23.41      2.74 o 
  -6   4   3       51.56       46.74      2.14 o 
  -5   4   3       37.80       38.56      1.43 o 
  -4   4   3       91.62       94.13      2.10 o 
  -3   4   3      447.22      470.47      5.78 o 
  -2   4   3      911.80      991.13     10.51 o 
  -1   4   3      183.94      208.64      2.91 o 
   0   4   3      226.49      248.12      3.87 o 
   1   4   3       29.95       33.98      1.16 o 
   2   4   3        1.79        0.79      0.70 o 
   3   4   3        4.85       10.27      1.04 o 
   4   4   3       22.49       26.89      1.43 o 
   5   4   3      791.55      868.18      9.86 o 
   6   4   3      103.68      109.16      4.69 o 
   7   4   3       34.28       30.74      1.47 o 
   8   4   3       37.02       40.73      1.79 o 
   9   4   3       30.40       30.61      2.09 o 
  10   4   3       16.90       17.54      1.97 o 
  -8   5   3        3.43        2.74      1.71 o 
  -7   5   3       57.06       57.21      3.87 o 
  -6   5   3       44.12       38.43      3.33 o 
  -5   5   3       22.10       21.20      1.61 o 
  -4   5   3       10.48       10.29      1.14 o 
  -3   5   3      134.19      137.93      2.96 o 
  -2   5   3       10.27       13.07      0.81 o 
  -1   5   3      151.38      172.46      4.17 o 
   0   5   3      894.32      990.46     10.49 o 
   1   5   3      843.36      936.87     12.28 o 
   2   5   3      862.91      946.52     12.61 o 
   3   5   3       10.39       11.15      0.98 o 
   4   5   3      512.44      570.59      6.96 o 
   5   5   3      149.48      171.81      3.71 o 
   6   5   3      180.88      188.61      3.76 o 
   7   5   3      268.65      257.96      4.41 o 
   8   5   3       80.09       81.52      2.41 o 
   9   5   3        1.43        1.93      0.99 o 
  10   5   3        6.56        6.78      1.41 o 
  -7   6   3        2.59        5.03      1.66 o 
  -6   6   3        4.15        6.07      1.80 o 
  -5   6   3        9.50        8.18      1.89 o 
  -4   6   3      347.96      322.21      9.26 o 
  -3   6   3       84.38       76.06      2.50 o 
  -2   6   3        0.11        0.28      0.43 o 
  -1   6   3      590.44      598.20      7.10 o 
   0   6   3      171.29      165.02      2.76 o 
   1   6   3      149.78      146.53      3.55 o 
   2   6   3       47.32       48.82      2.22 o 
   3   6   3       55.67       54.80      3.66 o 
   4   6   3       95.33       99.57      3.71 o 
   5   6   3       79.87       77.30      2.04 o 
   6   6   3        8.07       11.35      1.01 o 
   7   6   3       51.06       55.57      3.85 o 
   8   6   3        6.16        6.73      1.32 o 
   9   6   3       10.62        9.05      1.52 o 
  10   6   3       13.98       17.08      2.94 o 
  -6   7   3        9.79       12.94      2.65 o 
  -5   7   3      157.22      151.24      6.52 o 
  -4   7   3        0.83        1.57      1.21 o 
  -3   7   3        2.87        1.75      1.12 o 
  -2   7   3       76.76       68.30      2.47 o 
  -1   7   3        0.83        0.86      0.65 o 
   0   7   3       26.45       25.81      1.25 o 
   1   7   3      131.54      133.20      2.60 o 
   2   7   3       29.32       31.80      3.60 o 
   3   7   3       29.27       23.97      1.54 o 
   4   7   3      209.21      198.04      6.47 o 
   5   7   3        4.66        3.34      1.03 o 
   6   7   3        0.06       -0.07      0.68 o 
   7   7   3       15.88       16.01      1.86 o 
   8   7   3       17.00       18.60      3.66 o 
   9   7   3       35.02       42.65      2.95 o 
  10   7   3       71.97       83.42      5.17 o 
  -5   8   3        0.40       -0.45      1.30 o 
  -4   8   3       25.85       29.71      3.42 o 
  -3   8   3       12.90       14.43      2.29 o 
  -2   8   3      378.78      346.00      9.98 o 
  -1   8   3        9.38       10.07      1.27 o 
   0   8   3      106.08       91.56      5.19 o 
   1   8   3       84.30       81.31      2.33 o 
   2   8   3       14.41       13.72      1.05 o 
   3   8   3       10.15       13.25      1.33 o 
   4   8   3      348.88      341.64      9.40 o 
   5   8   3      145.66      136.35      3.94 o 
   6   8   3       45.58       44.60      3.80 o 
   7   8   3       75.24       77.98      5.46 o 
   8   8   3       10.19       11.65      1.68 o 
   9   8   3        7.03        6.14      1.44 o 
  -4   9   3        1.56        3.06      1.57 o 
  -3   9   3       10.04        8.31      2.02 o 
  -2   9   3       34.61       34.65      3.46 o 
  -1   9   3        8.95        7.15      1.66 o 
   0   9   3       23.85       15.15      2.20 o 
   1   9   3       88.65       87.37      2.95 o 
   2   9   3       67.54       55.23      2.34 o 
   3   9   3       73.12       74.44      3.40 o 
   4   9   3      257.79      254.58      9.01 o 
   5   9   3      102.66       88.78      3.24 o 
   6   9   3       31.93       30.50      2.25 o 
   7   9   3       32.97       32.53      2.49 o 
   8   9   3        0.16       -0.63      1.17 o 
   9   9   3       22.64       27.11      2.51 o 
  -2  10   3       47.62       48.22      4.22 o 
  -1  10   3        2.41        3.10      1.62 o 
   0  10   3       21.87       27.86      3.06 o 
   1  10   3        3.29        1.53      1.03 o 
   2  10   3       13.88       18.04      1.68 o 
   3  10   3        4.69        6.69      1.17 o 
   4  10   3        2.84        1.58      0.81 o 
   5  10   3       39.22       37.64      2.41 o 
   6  10   3        6.94        6.81      1.62 o 
   7  10   3        1.26        1.74      1.02 o 
   8  10   3        0.60        1.34      1.10 o 
  -1  11   3       18.65       19.86      3.01 o 
   0  11   3       46.91       50.34      4.13 o 
   1  11   3        0.09       -0.90      0.90 o 
   2  11   3        1.95        4.45      1.44 o 
   3  11   3       23.12       23.24      2.74 o 
   4  11   3        0.48        0.04      1.26 o 
   5  11   3        2.60        1.44      1.53 o 
   6  11   3        0.37       -1.30      1.30 o 
  -5 -10   4       30.42       29.17      3.73 o 
  -4 -10   4        0.54        0.54      1.57 o 
  -3 -10   4        4.98        6.83      2.16 o 
  -2 -10   4       78.75       80.45      5.21 o 
  -1 -10   4       18.85       20.94      3.33 o 
   0 -10   4      114.29      129.04      6.70 o 
   1 -10   4       19.08       15.33      3.10 o 
  -7  -9   4       59.27       50.42      3.36 o 
  -6  -9   4       26.54       26.11      4.36 o 
  -5  -9   4       69.56       70.43      4.90 o 
  -4  -9   4       85.95       87.06      5.26 o 
  -3  -9   4        2.85        1.80      1.26 o 
  -2  -9   4       31.06       25.66      3.37 o 
   0  -9   4        4.20        5.66      1.75 o 
   1  -9   4       15.55       12.41      2.00 o 
   2  -9   4        0.21        0.56      1.06 o 
   3  -9   4        0.04       -0.10      0.92 o 
  -8  -8   4       11.81       12.22      1.96 o 
  -7  -8   4       16.61       20.77      2.20 o 
  -6  -8   4       58.46       56.20      5.57 o 
  -5  -8   4        1.78        0.93      0.91 o 
  -4  -8   4       17.50       15.14      2.22 o 
  -3  -8   4      264.58      261.65      9.03 o 
  -2  -8   4       86.90       88.67      4.99 o 
  -1  -8   4       74.22       68.22      4.31 o 
   0  -8   4        4.61        3.85      0.95 o 
   1  -8   4       12.31       10.76      1.46 o 
   2  -8   4        1.53        1.00      0.84 o 
   3  -8   4        2.39        1.52      1.28 o 
   4  -8   4        1.59        1.87      1.03 o 
  -9  -7   4       11.17       13.65      2.00 o 
  -8  -7   4       29.55       28.85      2.64 o 
  -7  -7   4        8.07        6.14      1.35 o 
  -6  -7   4       29.80       32.81      2.63 o 
  -5  -7   4       38.06       38.18      4.72 o 
  -4  -7   4       21.40       21.14      1.80 o 
  -3  -7   4      182.33      171.76      5.30 o 
  -2  -7   4     1139.02     1153.49     24.29 o 
  -1  -7   4        9.08        9.09      1.16 o 
   0  -7   4      157.58      142.44      3.76 o 
   1  -7   4       17.45       23.25      2.67 o 
   2  -7   4        4.33        4.81      1.01 o 
   3  -7   4       36.18       33.61      3.84 o 
   4  -7   4        3.90        6.41      1.22 o 
   5  -7   4        5.87        8.60      3.03 o 
  -9  -6   4        0.03       -0.03      1.07 o 
  -8  -6   4       43.05       41.57      3.51 o 
  -7  -6   4        6.52        7.94      2.34 o 
  -6  -6   4       28.04       29.03      3.10 o 
  -5  -6   4       55.76       53.34      2.43 o 
  -4  -6   4       25.62       26.82      1.89 o 
  -3  -6   4      320.82      323.41      8.32 o 
  -2  -6   4       16.10       18.78      1.11 o 
  -1  -6   4      102.12      108.02      2.82 o 
   0  -6   4      110.77       99.93      2.91 o 
   1  -6   4      287.78      292.73      5.74 o 
   2  -6   4      632.51      593.51     12.95 o 
   3  -6   4      128.23      133.64      3.91 o 
   4  -6   4        2.52        1.98      0.84 o 
   5  -6   4       84.22       79.64      3.25 o 
   6  -6   4       27.71       25.48      2.33 o 
  -9  -5   4        1.18        0.98      0.99 o 
  -8  -5   4       38.28       38.13      2.66 o 
  -7  -5   4       76.26       77.80      5.28 o 
  -6  -5   4       23.80       23.41      1.94 o 
  -5  -5   4      119.75      124.61      4.22 o 
  -4  -5   4        4.72        6.72      1.03 o 
  -3  -5   4        0.60        0.96      0.57 o 
  -2  -5   4      685.34      721.50      8.17 o 
  -1  -5   4      367.75      379.90      5.12 o 
   0  -5   4      109.78      121.62      2.21 o 
   1  -5   4      848.08      856.28     12.16 o 
   2  -5   4     1961.45     1976.68     25.34 o 
   3  -5   4       24.82       26.72      1.83 o 
   4  -5   4      185.73      179.34      4.59 o 
   5  -5   4       11.04       11.21      1.39 o 
   6  -5   4       10.61       11.36      2.29 o 
   7  -5   4       36.42       42.87      2.87 o 
 -10  -4   4       21.26       21.54      2.33 o 
  -9  -4   4       10.78       10.70      1.64 o 
  -8  -4   4        4.45        5.57      1.21 o 
  -7  -4   4        0.62        0.69      0.79 o 
  -6  -4   4       25.88       21.71      1.81 o 
  -5  -4   4       28.61       27.02      1.80 o 
  -4  -4   4        4.74        6.03      0.95 o 
  -3  -4   4       31.45       35.40      1.62 o 
  -2  -4   4        0.00        0.04      0.38 o 
  -1  -4   4      214.34      214.00      4.73 o 
   0  -4   4      205.84      212.78      3.05 o 
   1  -4   4       14.70       13.84      0.61 o 
   2  -4   4       12.32        9.01      1.03 o 
   3  -4   4       67.36       70.65      2.48 o 
   4  -4   4      814.64      779.89     11.84 o 
   5  -4   4        3.85        4.03      1.33 o 
   6  -4   4       93.60       94.38      3.43 o 
   7  -4   4        0.56        0.16      1.15 o 
   8  -4   4        0.34        0.70      1.44 o 
 -10  -3   4        9.55       10.39      1.78 o 
  -9  -3   4        6.38        7.99      1.45 o 
  -8  -3   4        5.86        6.93      1.23 o 
  -7  -3   4       31.45       32.97      2.16 o 
  -6  -3   4        9.76       10.28      1.32 o 
  -5  -3   4       82.61       85.69      2.77 o 
  -4  -3   4       41.71       42.75      1.81 o 
  -3  -3   4        3.41        1.46      0.60 o 
  -2  -3   4       24.98       24.64      1.35 o 
  -1  -3   4      398.00      409.00      4.83 o 
   0  -3   4       23.69       39.26      1.03 o 
   1  -3   4        7.95        6.26      0.78 o 
   2  -3   4      170.35      162.13      3.47 o 
   3  -3   4      669.05      659.69      9.78 o 
   4  -3   4        3.10        4.26      0.89 o 
   5  -3   4      197.39      189.23      4.52 o 
   6  -3   4        2.71        1.67      0.97 o 
   7  -3   4        5.33        6.79      1.23 o 
   8  -3   4        1.33        1.49      1.13 o 
   9  -3   4        8.56        8.92      1.73 o 
 -10  -2   4        0.59        0.32      1.35 o 
  -9  -2   4        8.74       11.31      1.69 o 
  -8  -2   4       13.05       12.00      1.82 o 
  -7  -2   4       64.03       60.67      2.55 o 
  -6  -2   4      376.01      389.12      7.07 o 
  -5  -2   4        8.47        8.33      0.58 o 
  -4  -2   4       87.67      109.72      9.42 o 
  -3  -2   4       42.62       42.22      1.62 o 
  -2  -2   4        4.94        6.42      0.73 o 
  -1  -2   4      464.96      461.18      6.54 o 
   0  -2   4      106.28       93.54      1.59 o 
   1  -2   4      473.07      547.21      6.07 o 
   2  -2   4      668.26      782.53      8.37 o 
   3  -2   4      482.60      491.85      6.24 o 
   4  -2   4      168.40      166.38      5.45 o 
   5  -2   4       16.04       14.79      1.41 o 
   6  -2   4        0.14        1.06      0.71 o 
   7  -2   4       36.33       33.03      3.03 o 
   8  -2   4       55.92       53.81      2.76 o 
   9  -2   4       16.19       19.43      2.14 o 
 -10  -1   4       31.38       31.90      2.59 o 
  -9  -1   4        4.33        4.28      1.11 o 
  -8  -1   4        0.01        0.10      0.77 o 
  -7  -1   4      256.30      242.12      5.39 o 
  -6  -1   4     1149.28     1151.04     12.56 o 
  -5  -1   4      109.58      112.67      2.16 o 
  -4  -1   4    14947.13    15605.29    194.64 o 
  -3  -1   4        0.00        0.05      0.27 o 
  -2  -1   4      338.46      309.63      4.91 o 
  -1  -1   4       87.63       86.64      1.41 o 
   0  -1   4     2282.92     2344.15     22.64 o 
   1  -1   4     1468.65     1547.24     15.32 o 
   2  -1   4     3104.92     3244.32     31.28 o 
   3  -1   4      253.21      303.33      3.93 o 
   4  -1   4        9.70       10.10      0.75 o 
   5  -1   4      719.42      695.72      8.26 o 
   6  -1   4       64.91       63.80      1.88 o 
   7  -1   4        9.91        8.24      2.00 o 
   8  -1   4       56.45       53.85      2.61 o 
   9  -1   4       43.40       44.93      3.37 o 
  -9   0   4        0.39        0.70      0.84 o 
  -8   0   4        0.41       -0.66      0.66 o 
  -7   0   4       29.16       29.88      1.43 o 
  -6   0   4       44.72       40.98      1.45 o 
  -5   0   4      156.48      152.79      2.69 o 
  -4   0   4     3600.72     3817.50     36.85 o 
  -3   0   4      529.60      500.46      5.67 o 
  -2   0   4     2568.86     2678.10     28.26 o 
  -1   0   4      321.01      335.50      4.23 o 
   0   0   4      124.57       98.12      1.53 o 
   1   0   4        4.75        5.96      0.44 o 
   2   0   4      201.06      184.76      2.59 o 
   3   0   4        4.31        9.60      0.78 o 
   4   0   4       32.66       32.47      2.00 o 
   5   0   4      368.63      354.28      4.90 o 
   6   0   4      245.63      230.05      3.88 o 
   7   0   4      156.80      150.48      3.19 o 
   8   0   4      169.76      166.68      3.60 o 
   9   0   4       67.02       68.27      3.06 o 
  10   0   4      109.05      113.80      9.89 o 
  -9   1   4       10.93        8.85      2.02 o 
  -8   1   4        8.45        9.92      1.06 o 
  -7   1   4       58.49       64.22      3.29 o 
  -6   1   4      122.29      117.07      2.53 o 
  -5   1   4       65.85       68.15      3.11 o 
  -4   1   4        7.56       12.42      0.81 o 
  -3   1   4       30.79       30.45      0.95 o 
  -2   1   4      427.88      465.76      5.21 o 
  -1   1   4      854.71      888.86     13.30 o 
   0   1   4     1031.28      966.62      9.74 o 
   1   1   4      109.05       91.95      1.51 o 
   2   1   4     5426.14     5834.20     55.27 o 
   3   1   4      352.81      352.31      6.26 o 
   4   1   4       70.24       70.08      1.64 o 
   5   1   4      502.62      535.53      6.68 o 
   6   1   4       98.49      104.72      2.43 o 
   7   1   4       70.54       63.10      2.44 o 
   8   1   4       25.66       26.82      1.61 o 
   9   1   4      102.98      103.71      2.94 o 
  10   1   4        8.36        7.72      1.40 o 
  -8   2   4       10.94       10.21      2.38 o 
  -7   2   4       38.52       36.99      1.63 o 
  -6   2   4       43.04       43.42      1.97 o 
  -5   2   4      164.51      170.40      5.86 o 
  -4   2   4      260.37      241.52      3.56 o 
  -3   2   4        8.08        7.99      0.61 o 
  -2   2   4      367.20      352.93      4.20 o 
  -1   2   4       18.62       18.11      1.35 o 
   0   2   4      105.68       90.98      2.88 o 
   1   2   4      137.39      129.38      1.88 o 
   2   2   4      395.81      377.86      4.46 o 
   3   2   4      105.26      116.96      2.05 o 
   4   2   4      165.66      169.06      2.79 o 
   5   2   4      138.56      119.00      2.42 o 
   6   2   4        0.75        1.28      0.71 o 
   7   2   4        0.22        0.72      0.79 o 
   8   2   4      344.35      339.16      5.49 o 
   9   2   4       63.44       60.78      2.25 o 
  10   2   4        0.03        0.05      0.98 o 
  -9   3   4       98.36      106.02      5.57 o 
  -8   3   4        0.10       -1.17      1.17 o 
  -7   3   4        0.06       -0.27      0.99 o 
  -6   3   4      237.37      225.35      4.01 o 
  -5   3   4        3.83        4.04      0.71 o 
  -4   3   4       75.65       85.20      2.68 o 
  -3   3   4      478.41      492.32      5.86 o 
  -2   3   4      211.58      205.35      3.41 o 
  -1   3   4      292.82      292.78      4.20 o 
   0   3   4      306.21      321.32      4.47 o 
   1   3   4     1754.60     1928.58     18.93 o 
   2   3   4      276.54      269.36      4.16 o 
   3   3   4      507.74      552.54      6.40 o 
   4   3   4      106.90      109.67      2.33 o 
   5   3   4      210.77      218.05      3.53 o 
   6   3   4        0.24        0.57      0.50 o 
   7   3   4       10.00        8.63      0.93 o 
   8   3   4      172.82      171.18      3.62 o 
   9   3   4        5.49        5.29      0.96 o 
  10   3   4      419.99      451.97      7.95 o 
  -8   4   4       31.15       32.54      3.42 o 
  -7   4   4       13.49       14.56      2.38 o 
  -6   4   4       13.01       11.73      1.89 o 
  -5   4   4       71.75       62.13      1.82 o 
  -4   4   4       68.66       74.70      1.88 o 
  -3   4   4      551.96      561.47      7.00 o 
  -2   4   4      117.47      118.66      2.11 o 
  -1   4   4      140.36      144.68      2.61 o 
   0   4   4      602.84      644.62      8.51 o 
   1   4   4      503.41      563.14     11.33 o 
   2   4   4      213.89      212.33      3.61 o 
   3   4   4        2.92        1.85      0.41 o 
   4   4   4      483.60      524.57      6.44 o 
   5   4   4       13.62       16.40      1.03 o 
   6   4   4        0.15       -0.15      0.68 o 
   7   4   4      198.13      217.67      3.98 o 
   8   4   4       23.44       23.96      1.83 o 
   9   4   4        6.41        7.04      1.02 o 
  10   4   4       92.25       88.97      2.85 o 
  -7   5   4       46.00       46.88      3.87 o 
  -6   5   4       29.50       29.35      2.97 o 
  -5   5   4       27.88       23.68      2.65 o 
  -4   5   4       34.29       29.89      3.24 o 
  -3   5   4        1.89        1.76      0.48 o 
  -2   5   4      297.92      321.31      4.35 o 
  -1   5   4       71.52       75.13      1.64 o 
   0   5   4       29.05       37.97      1.26 o 
   1   5   4      365.66      428.61      6.34 o 
   2   5   4      112.45      106.25      3.73 o 
   3   5   4      205.95      204.14      3.22 o 
   4   5   4        4.30        5.03      0.67 o 
   5   5   4        3.41        3.86      0.64 o 
   6   5   4       18.21       17.54      1.19 o 
   7   5   4       11.77       10.79      1.04 o 
   8   5   4        2.41        1.55      0.68 o 
   9   5   4        5.10        3.30      0.83 o 
  10   5   4       49.30       53.55      3.24 o 
  -7   6   4       11.82       10.88      2.34 o 
  -6   6   4      146.11      141.40      6.16 o 
  -5   6   4       72.55       78.43      4.40 o 
  -4   6   4       33.00       41.48      3.33 o 
  -3   6   4        0.14       -0.04      0.85 o 
  -2   6   4       80.68       82.88      1.94 o 
  -1   6   4      110.41      113.86      2.26 o 
   0   6   4      150.56      150.76      2.61 o 
   1   6   4        0.10        0.42      0.63 o 
   2   6   4      120.36      125.42      3.12 o 
   3   6   4        3.86       10.27      1.01 o 
   4   6   4        3.07        3.99      0.63 o 
   5   6   4      299.20      311.36      5.87 o 
   6   6   4      342.62      352.60      5.33 o 
   7   6   4       29.97       31.26      1.63 o 
   8   6   4       53.82       54.12      3.25 o 
   9   6   4       97.62      102.32      3.89 o 
  10   6   4       15.79       21.38      2.25 o 
  -6   7   4        7.85        9.26      2.25 o 
  -5   7   4       97.57      105.53      5.39 o 
  -4   7   4       38.51       28.13      3.10 o 
  -3   7   4      180.38      182.98      6.79 o 
  -2   7   4      823.45      825.17     17.63 o 
  -1   7   4      579.04      581.01     10.14 o 
   0   7   4        2.39        1.53      0.53 o 
   1   7   4      257.79      249.24      4.61 o 
   2   7   4      644.49      693.80     10.17 o 
   3   7   4     1069.82     1047.31     20.91 o 
   4   7   4      116.83      113.73      3.21 o 
   5   7   4      426.60      446.16      9.33 o 
   6   7   4      309.12      312.30      5.03 o 
   7   7   4      223.29      227.62      4.26 o 
   8   7   4       23.88       18.45      1.94 o 
   9   7   4      122.69      135.31      4.61 o 
  10   7   4       66.06       82.57      3.79 o 
  -5   8   4       13.41       18.47      2.88 o 
  -4   8   4       90.71       97.30      5.30 o 
  -3   8   4       10.68       11.68      2.11 o 
  -2   8   4        3.12        6.52      1.62 o 
  -1   8   4      194.08      186.40      6.61 o 
   0   8   4      106.67       94.47      4.40 o 
   1   8   4      141.19      118.95      2.57 o 
   2   8   4       22.76       24.09      1.54 o 
   3   8   4       35.75       35.08      2.38 o 
   4   8   4      257.52      238.47     17.67 o 
   5   8   4     1313.77     1313.16     18.49 o 
   6   8   4       39.05       37.13      2.32 o 
   7   8   4       83.13       80.58      3.27 o 
   8   8   4       55.00       59.03      6.92 o 
   9   8   4      159.79      161.98      5.21 o 
  -4   9   4       11.38       12.63      2.47 o 
  -3   9   4       64.37       67.86      4.40 o 
  -2   9   4        1.86        4.94      1.53 o 
  -1   9   4        0.11        1.03      1.17 o 
   0   9   4        6.15        4.13      1.44 o 
   1   9   4        0.70        1.35      1.03 o 
   2   9   4      118.38      120.05      2.78 o 
   3   9   4       52.77       47.66      2.16 o 
   4   9   4      156.05      134.66      5.57 o 
   5   9   4        4.09        4.29      1.73 o 
   6   9   4       23.26       20.65      1.93 o 
   7   9   4       36.73       34.65      3.73 o 
   8   9   4       55.24       51.56      3.12 o 
   9   9   4       47.41       42.43      3.08 o 
  -2  10   4        3.79        0.04      1.44 o 
  -1  10   4       12.77       13.12      2.34 o 
   0  10   4        2.16        1.84      1.17 o 
   1  10   4        8.26       10.97      2.02 o 
   2  10   4      144.59      148.05      5.93 o 
   3  10   4        2.19        4.76      1.44 o 
   4  10   4        1.98        2.94      0.73 o 
   5  10   4        0.83        1.33      0.85 o 
   6  10   4        2.59        5.61      1.82 o 
   7  10   4       18.03       20.57      2.13 o 
   8  10   4       23.88       26.60      2.48 o 
  -1  11   4       16.94       16.09      2.61 o 
   0  11   4       18.18       25.48      3.15 o 
   1  11   4       73.86       83.73      4.67 o 
   2  11   4       67.67       80.22      4.49 o 
   3  11   4        9.06       18.16      2.52 o 
   4  11   4        1.60        3.28      1.30 o 
   6  11   4        2.36        1.92      1.03 o 
   7  11   4        0.23        1.83      1.16 o 
  -4 -10   5       37.37       52.40      4.99 o 
  -3 -10   5       13.43       16.31      3.01 o 
  -2 -10   5       46.50       45.30      4.54 o 
  -1 -10   5      106.35      109.03      6.43 o 
   0 -10   5       49.38       54.29      4.94 o 
  -6  -9   5        1.43        3.12      1.25 o 
  -5  -9   5      152.97      155.42      7.46 o 
  -4  -9   5        0.99        1.35      1.39 o 
  -3  -9   5       53.47       53.30      4.72 o 
  -2  -9   5       21.60       21.53      3.10 o 
  -1  -9   5        0.10       -0.99      0.99 o 
   0  -9   5       46.18       47.32      4.36 o 
   1  -9   5        0.03        1.12      1.53 o 
   2  -9   5        0.00        0.41      0.97 o 
  -8  -8   5        0.28        3.49      1.39 o 
  -7  -8   5       80.56       80.57      4.70 o 
  -6  -8   5       24.13       24.53      2.26 o 
  -5  -8   5        6.29        8.20      2.58 o 
  -4  -8   5       31.95       30.26      2.25 o 
  -3  -8   5       20.55       19.55      2.88 o 
  -2  -8   5        0.03        0.27      1.26 o 
  -1  -8   5        4.12        4.94      1.71 o 
   0  -8   5       32.78       30.34      3.46 o 
   1  -8   5       30.60       35.22      3.62 o 
   2  -8   5       44.58       37.87      2.44 o 
   3  -8   5        1.60        2.63      0.94 o 
   4  -8   5       22.37       24.16      3.28 o 
  -8  -7   5        0.15        0.28      1.13 o 
  -7  -7   5        0.06        0.13      0.93 o 
  -6  -7   5       25.78       24.59      2.19 o 
  -5  -7   5      102.64      102.50      5.35 o 
  -4  -7   5       82.23       79.58      3.04 o 
  -3  -7   5        8.17        9.55      1.28 o 
  -2  -7   5       28.29       24.22      2.92 o 
  -1  -7   5      223.10      200.24      7.42 o 
   0  -7   5       32.36       33.77      1.91 o 
   1  -7   5      129.03      138.38      3.93 o 
   2  -7   5        7.46        7.09      1.20 o 
   3  -7   5       40.72       37.78      2.43 o 
   4  -7   5        0.88        2.04      0.91 o 
   5  -7   5        1.87        0.61      0.98 o 
  -9  -6   5       21.91       18.67      2.32 o 
  -8  -6   5       12.18       10.36      1.69 o 
  -7  -6   5      157.06      158.77      4.89 o 
  -6  -6   5        2.45        1.82      1.24 o 
  -5  -6   5       21.40       24.51      1.98 o 
  -4  -6   5       23.25       21.49      3.26 o 
  -3  -6   5        0.13        0.32      0.70 o 
  -2  -6   5      277.13      276.84      5.49 o 
  -1  -6   5      593.72      581.48      8.98 o 
   0  -6   5       33.68       30.40      1.80 o 
   1  -6   5      211.98      211.15      4.77 o 
   2  -6   5       22.18       15.02      2.16 o 
   3  -6   5       55.04       40.15      2.94 o 
   4  -6   5        3.25        2.82      0.93 o 
   5  -6   5       28.79       28.80      2.28 o 
   6  -6   5        6.42        5.39      1.69 o 
  -9  -5   5       60.04       72.27      3.52 o 
  -8  -5   5       78.29       78.00      3.43 o 
  -7  -5   5        0.24        0.02      0.80 o 
  -6  -5   5       51.38       47.04      2.53 o 
  -5  -5   5      414.73      398.99     14.50 o 
  -4  -5   5        0.04        0.67      0.63 o 
  -3  -5   5       19.31       15.53      1.39 o 
  -2  -5   5      147.76      138.20      4.54 o 
  -1  -5   5      269.67      262.38      3.82 o 
   0  -5   5      146.86      145.17      3.22 o 
   1  -5   5      116.86      110.45      6.67 o 
   2  -5   5      124.53      119.07      3.37 o 
   3  -5   5      442.93      437.38      7.86 o 
   4  -5   5       18.10       21.35      1.82 o 
   5  -5   5        0.44        0.74      0.76 o 
   6  -5   5        7.34       10.27      1.56 o 
   7  -5   5        1.85        1.98      1.06 o 
  -9  -4   5       12.76       12.34      1.80 o 
  -8  -4   5        3.63        3.38      1.37 o 
  -7  -4   5        6.21        5.12      1.16 o 
  -6  -4   5        0.87        0.46      1.17 o 
  -5  -4   5      139.76      141.68      4.49 o 
  -4  -4   5      123.68      113.30      3.27 o 
  -3  -4   5      684.36      648.98     13.56 o 
  -2  -4   5      399.69      403.16      5.93 o 
  -1  -4   5       17.78       19.78      0.89 o 
   0  -4   5       86.68       93.69      2.35 o 
   1  -4   5       60.35       57.32      1.79 o 
   2  -4   5      104.96      114.42      7.89 o 
   3  -4   5        2.01        3.18      0.85 o 
   4  -4   5       19.18       19.52      1.67 o 
   5  -4   5        5.30        4.52      1.06 o 
   6  -4   5       50.31       42.04      2.55 o 
   7  -4   5        0.25        1.71      1.08 o 
   8  -4   5       26.54       24.54      7.19 o 
  -9  -3   5        0.02       -0.82      0.84 o 
  -8  -3   5       45.63       43.73      2.66 o 
  -7  -3   5        6.83        5.33      1.14 o 
  -6  -3   5       23.93       18.25      2.09 o 
  -5  -3   5       17.30       16.81      1.51 o 
  -4  -3   5      350.36      350.20      6.36 o 
  -3  -3   5       34.77       37.29      1.68 o 
  -2  -3   5      857.04      861.77      9.18 o 
  -1  -3   5        3.04        3.48      0.42 o 
   0  -3   5      120.25      103.78      1.98 o 
   1  -3   5       56.44       72.33      1.51 o 
   2  -3   5       86.93       89.77      1.69 o 
   3  -3   5        7.76        5.16      0.88 o 
   4  -3   5       75.20       72.60      2.63 o 
   5  -3   5      429.36      389.44     17.58 o 
   6  -3   5        9.92       10.61      1.41 o 
   7  -3   5       80.07       78.22      3.19 o 
   8  -3   5        0.05        0.17      1.19 o 
  -9  -2   5        7.05        9.18      1.52 o 
  -8  -2   5       90.11       86.51      3.38 o 
  -7  -2   5       70.85       61.78      2.63 o 
  -6  -2   5      180.01      169.41      7.19 o 
  -5  -2   5      117.06      116.45      3.25 o 
  -4  -2   5      152.78      144.90      3.46 o 
  -3  -2   5       81.60       74.61      2.24 o 
  -2  -2   5      200.17      183.72      5.03 o 
  -1  -2   5        5.86        4.72      0.56 o 
   0  -2   5       18.63       20.26      0.80 o 
   1  -2   5     1268.70     1433.54     14.55 o 
   2  -2   5      485.85      570.03      6.52 o 
   3  -2   5       67.63       67.91      1.91 o 
   4  -2   5      240.91      237.40      3.57 o 
   5  -2   5       80.14       74.55      2.66 o 
   6  -2   5      401.25      404.52      7.58 o 
   7  -2   5     1007.50      984.59     15.04 o 
   8  -2   5        0.30        0.38      0.86 o 
   9  -2   5       88.88       86.23      3.74 o 
  -9  -1   5        9.64        9.99      1.49 o 
  -8  -1   5       47.64       45.10      2.53 o 
  -7  -1   5      470.02      457.24      8.26 o 
  -6  -1   5      132.25      126.09      9.15 o 
  -5  -1   5       54.31       55.23      1.49 o 
  -4  -1   5      901.86      915.62      9.86 o 
  -3  -1   5       69.28       77.06      1.55 o 
  -2  -1   5       10.72       10.27      0.90 o 
  -1  -1   5     1207.60     1236.30     12.48 o 
   0  -1   5       20.49       20.11      0.75 o 
   1  -1   5     2681.25     2852.91     27.63 o 
   2  -1   5       34.60       42.04      1.16 o 
   3  -1   5      437.12      468.15      5.66 o 
   4  -1   5       67.68       75.96      1.77 o 
   5  -1   5       47.78       39.75      1.91 o 
   6  -1   5       13.96       13.92      1.08 o 
   7  -1   5       39.29       36.87      2.31 o 
   8  -1   5       16.68       16.05      1.78 o 
   9  -1   5       99.07       97.38      5.44 o 
  -9   0   5        3.86        2.97      1.11 o 
  -8   0   5        3.27        4.15      1.11 o 
  -7   0   5       17.03       17.06      1.59 o 
  -6   0   5        0.10        0.39      0.48 o 
  -5   0   5      481.16      468.79      7.44 o 
  -4   0   5      134.24      119.29      2.19 o 
  -3   0   5       55.18       57.90      2.17 o 
  -2   0   5      867.43      875.27     11.54 o 
  -1   0   5      107.38      107.10      2.61 o 
   0   0   5      446.33      436.58      4.95 o 
   1   0   5       56.15       64.61      1.33 o 
   2   0   5       14.28       11.83      1.18 o 
   3   0   5      240.18      286.88      5.30 o 
   4   0   5      647.93      703.18      8.14 o 
   5   0   5        0.96        0.66      0.51 o 
   6   0   5       55.20       51.94      1.73 o 
   7   0   5      184.41      180.66      3.59 o 
   8   0   5      132.73      132.07      4.06 o 
   9   0   5       65.23       57.84      2.90 o 
  10   0   5        4.37        4.37      1.19 o 
  -9   1   5        9.03        7.51      2.07 o 
  -8   1   5        0.16        0.48      0.84 o 
  -7   1   5        2.25        3.89      0.91 o 
  -6   1   5       84.15       79.28      2.18 o 
  -5   1   5       27.75       26.78      1.17 o 
  -4   1   5      223.20      232.06      3.44 o 
  -3   1   5      198.50      199.00      2.89 o 
  -2   1   5       64.45       68.47      1.67 o 
  -1   1   5      123.24      112.13      2.12 o 
   0   1   5      591.49      604.76      6.49 o 
   1   1   5      835.89      909.65      9.44 o 
   2   1   5        6.81        3.64      0.49 o 
   3   1   5      537.23      530.83      7.63 o 
   4   1   5       39.95       43.19      1.34 o 
   5   1   5       87.19       83.84      2.02 o 
   6   1   5       98.07       90.12      3.99 o 
   7   1   5       67.71       66.97      2.10 o 
   8   1   5       18.65       17.73      1.39 o 
   9   1   5        4.32        4.54      1.13 o 
  10   1   5      108.70      111.08      4.09 o 
  -8   2   5        5.96        6.70      1.75 o 
  -7   2   5       18.67       19.50      1.63 o 
  -6   2   5        1.69        0.38      0.55 o 
  -5   2   5       50.07       55.42      1.66 o 
  -4   2   5       35.34       33.26      1.18 o 
  -3   2   5        0.65        0.36      0.31 o 
  -2   2   5        5.55        6.06      0.52 o 
  -1   2   5      585.75      615.53     12.23 o 
   0   2   5       43.02       41.04      2.02 o 
   1   2   5      200.70      219.11      2.88 o 
   2   2   5      166.08      165.78      3.29 o 
   3   2   5      854.71      910.17     11.93 o 
   4   2   5     1546.49     1783.94     18.22 o 
   5   2   5      245.26      246.61      3.89 o 
   6   2   5       33.70       30.19      1.43 o 
   7   2   5       96.21      103.28      2.61 o 
   8   2   5      474.01      463.32      6.88 o 
   9   2   5       35.46       37.05      1.97 o 
  10   2   5       20.29       18.27      1.63 o 
  -8   3   5       72.88       75.55      4.22 o 
  -7   3   5       83.24       77.38      3.06 o 
  -6   3   5        1.85        3.45      0.89 o 
  -5   3   5       59.01       53.50      2.03 o 
  -4   3   5      468.83      499.64      7.89 o 
  -3   3   5        0.12        0.41      0.36 o 
  -2   3   5       65.96       62.19      1.29 o 
  -1   3   5        3.26        4.13      0.94 o 
   0   3   5       78.59       72.99      2.83 o 
   1   3   5     1712.49     1909.79     18.84 o 
   2   3   5      138.18      145.27      2.32 o 
   3   3   5      432.55      508.34      6.08 o 
   4   3   5      799.68      878.42      9.79 o 
   5   3   5       29.73       26.00      1.39 o 
   6   3   5       96.58       82.16      2.18 o 
   7   3   5      144.61      145.63      3.13 o 
   8   3   5       93.10       91.31      2.85 o 
   9   3   5       39.18       46.09      2.11 o 
  10   3   5       39.27       45.85      2.66 o 
  -8   4   5        3.87        4.94      1.71 o 
  -7   4   5        0.54        1.35      1.21 o 
  -6   4   5        2.00        3.28      1.30 o 
  -5   4   5      124.41      129.50      3.55 o 
  -4   4   5      188.32      172.81      4.90 o 
  -3   4   5      167.46      165.45      2.76 o 
  -2   4   5      490.87      547.22      8.46 o 
  -1   4   5      191.10      204.84      5.48 o 
   0   4   5      324.11      363.88      5.14 o 
   1   4   5      125.29      116.48      2.23 o 
   2   4   5      253.87      298.34      3.94 o 
   3   4   5      928.58     1162.11     12.34 o 
   4   4   5      407.16      454.18      5.80 o 
   5   4   5       49.58       51.59      2.68 o 
   6   4   5       43.36       43.93      1.61 o 
   7   4   5        3.93        4.31      0.82 o 
   8   4   5       31.54       31.45      1.74 o 
   9   4   5        0.50        0.30      0.63 o 
  10   4   5      151.16      157.62      3.92 o 
  -7   5   5       49.54       48.76      3.91 o 
  -6   5   5       94.86       89.75      4.67 o 
  -5   5   5        0.83        0.54      1.03 o 
  -4   5   5        0.50        1.36      0.70 o 
  -3   5   5        0.00        0.40      0.99 o 
  -2   5   5      208.67      227.22      3.38 o 
  -1   5   5      470.89      495.33      5.89 o 
   0   5   5      714.99      790.15     10.44 o 
   1   5   5      152.66      161.50      4.85 o 
   2   5   5      276.39      304.85      4.97 o 
   3   5   5       78.35       97.95      2.06 o 
   4   5   5       79.85       87.42      2.04 o 
   5   5   5      104.70      107.15      3.19 o 
   6   5   5      269.31      275.20      5.87 o 
   7   5   5       15.90       15.07      1.25 o 
   8   5   5       28.92       27.23      1.68 o 
   9   5   5       14.00       12.92      2.12 o 
  10   5   5       54.46       59.65      3.25 o 
  -7   6   5       26.86       31.59      3.55 o 
  -6   6   5      100.15      103.64      5.30 o 
  -5   6   5       39.79       41.84      3.60 o 
  -4   6   5        9.45       11.42      1.98 o 
  -3   6   5      186.46      174.25      4.09 o 
  -2   6   5       30.65       27.79      1.61 o 
  -1   6   5        7.48        8.55      1.00 o 
   0   6   5        0.29        1.04      0.48 o 
   1   6   5       10.81        8.54      1.44 o 
   2   6   5      146.66      156.01      6.94 o 
   3   6   5        2.27        1.32      0.59 o 
   4   6   5       18.49       17.39      1.09 o 
   5   6   5       87.38       80.91      2.14 o 
   6   6   5        8.82        7.18      0.88 o 
   7   6   5      213.46      218.55      4.13 o 
   8   6   5      294.62      303.40      5.30 o 
   9   6   5      239.60      242.64      4.82 o 
  10   6   5        2.73        2.95      1.17 o 
  -6   7   5        2.09        4.94      1.80 o 
  -5   7   5        3.00        2.20      1.44 o 
  -4   7   5      396.32      416.75     11.55 o 
  -3   7   5        0.05        0.13      1.03 o 
  -2   7   5       21.70       22.61      2.56 o 
  -1   7   5       41.10       37.54      1.86 o 
   0   7   5       50.65       47.45      2.36 o 
   1   7   5       60.47       61.35      2.00 o 
   2   7   5      504.82      530.24     11.96 o 
   3   7   5      160.11      151.14      3.53 o 
   4   7   5       57.30       60.19      2.32 o 
   5   7   5      144.61      143.56      3.83 o 
   6   7   5        2.73        1.74      0.67 o 
   7   7   5        0.92        1.64      1.06 o 
   8   7   5        5.44        6.82      1.05 o 
   9   7   5      207.18      212.41      5.89 o 
  10   7   5       48.62       53.72      3.39 o 
  -5   8   5       27.28       24.85      3.24 o 
  -4   8   5       31.91       27.59      3.33 o 
  -3   8   5        2.15        1.84      1.21 o 
  -2   8   5       35.00       30.43      3.15 o 
  -1   8   5      387.72      366.14     10.16 o 
   0   8   5       18.48       15.52      1.40 o 
   1   8   5        3.80        2.33      1.42 o 
   2   8   5      546.20      549.75      8.67 o 
   3   8   5        6.97        6.34      1.33 o 
   4   8   5       14.03       10.79      1.62 o 
   5   8   5        3.56        3.31      0.94 o 
   6   8   5        1.12        0.87      0.86 o 
   7   8   5       65.97       66.19      2.26 o 
   8   8   5       46.06       44.35      3.17 o 
   9   8   5        2.94        3.82      1.33 o 
  -4   9   5       38.59       44.31      4.36 o 
  -3   9   5       10.32       11.73      2.38 o 
  -2   9   5        1.34       -0.85      0.85 o 
  -1   9   5        0.15       -0.09      1.17 o 
   0   9   5       15.86       10.34      2.02 o 
   1   9   5       38.80       47.23      3.24 o 
   2   9   5       21.84       21.68      1.65 o 
   3   9   5       16.54       13.75      1.98 o 
   4   9   5       68.51       62.09      2.44 o 
   5   9   5      102.12      103.61      5.17 o 
   6   9   5       20.29       20.27      3.73 o 
   7   9   5       17.18       17.05      3.35 o 
   8   9   5        2.34        2.26      1.62 o 
   9   9   5        0.05        0.63      1.06 o 
  -2  10   5        1.10        0.63      1.21 o 
  -1  10   5        0.21       -0.13      1.08 o 
   0  10   5        9.57        5.26      1.75 o 
   1  10   5        0.47        0.27      1.21 o 
   2  10   5       13.22       10.70      2.07 o 
   3  10   5       64.25       63.71      2.65 o 
   4  10   5       49.28       56.49      3.69 o 
   5  10   5       87.80       87.23      3.24 o 
   6  10   5       10.57        9.62      1.44 o 
   7  10   5        0.10        0.82      0.96 o 
   8  10   5       62.41       73.01      3.44 o 
   0  11   5        0.02        0.85      1.35 o 
   1  11   5        2.48        1.30      1.12 o 
   2  11   5        0.35        2.11      1.26 o 
   3  11   5        4.12        4.22      1.44 o 
   4  11   5       24.44       29.57      3.01 o 
   5  11   5        9.22       10.79      2.11 o 
  -6  -9   6       66.98       63.15      4.63 o 
  -5  -9   6       14.37       10.34      2.47 o 
  -4  -9   6       14.17       19.01      3.28 o 
  -3  -9   6        8.26        8.81      2.47 o 
  -2  -9   6       32.33       35.10      4.04 o 
  -1  -9   6       76.15       65.84      4.76 o 
   0  -9   6       10.30       16.72      2.88 o 
   1  -9   6       13.12       13.80      2.97 o 
   2  -9   6        1.10        1.53      1.84 o 
  -7  -8   6       16.21       15.45      2.29 o 
  -6  -8   6        0.04        0.74      0.95 o 
  -5  -8   6      296.86      306.02     10.81 o 
  -4  -8   6      330.09      318.52     10.70 o 
  -3  -8   6       21.39       18.61      2.83 o 
  -2  -8   6        0.24       -1.08      1.08 o 
  -1  -8   6        5.81        9.53      2.29 o 
   0  -8   6       16.62       15.37      2.79 o 
   1  -8   6       27.35       24.04      3.24 o 
   2  -8   6       29.79       38.64      2.54 o 
   3  -8   6       71.39       69.84      3.19 o 
  -8  -7   6        2.33        1.93      1.43 o 
  -7  -7   6        1.22        0.82      1.51 o 
  -6  -7   6       17.93       17.17      2.65 o 
  -5  -7   6       24.51       29.00      2.29 o 
  -4  -7   6      170.26      162.63      4.56 o 
  -3  -7   6       14.34       12.85      1.48 o 
  -2  -7   6       98.40       85.12      4.85 o 
  -1  -7   6        0.37        1.53      1.35 o 
   0  -7   6        6.65       10.11      2.11 o 
   1  -7   6        0.49        1.42      0.78 o 
   2  -7   6        2.06        1.42      0.85 o 
   3  -7   6       63.49       70.02      3.01 o 
   4  -7   6        6.78        6.15      3.28 o 
   5  -7   6       13.37       10.78      1.73 o 
  -8  -6   6        8.19        9.78      2.70 o 
  -7  -6   6       54.82       53.83      3.18 o 
  -6  -6   6        7.87        8.98      2.20 o 
  -5  -6   6       45.36       42.89      2.53 o 
  -4  -6   6       27.18       30.77      2.10 o 
  -3  -6   6       29.65       30.98      1.97 o 
  -2  -6   6       63.79       57.58      2.43 o 
  -1  -6   6      322.82      318.57      9.62 o 
   0  -6   6     1501.47     1448.72     21.93 o 
   1  -6   6       16.55       24.04      2.58 o 
   2  -6   6        7.76        4.09      1.00 o 
   3  -6   6       48.21       57.86      2.62 o 
   4  -6   6       27.82       23.31      2.05 o 
   5  -6   6       69.15       89.36      3.60 o 
   6  -6   6       51.86       55.79      5.26 o 
  -9  -5   6        9.31       10.74      1.91 o 
  -8  -5   6       12.10       16.60      2.00 o 
  -7  -5   6       12.30       15.16      1.82 o 
  -6  -5   6        1.07        0.00      1.08 o 
  -5  -5   6        7.50        8.49      1.53 o 
  -4  -5   6      252.97      256.85      5.62 o 
  -3  -5   6      130.98      128.85      4.20 o 
  -2  -5   6       34.34       36.67      1.80 o 
  -1  -5   6      146.62      149.88      2.70 o 
   0  -5   6      773.61      771.31     19.88 o 
   1  -5   6        0.25       -0.17      0.58 o 
   2  -5   6      559.20      529.08      8.86 o 
   3  -5   6       74.09       73.57      2.80 o 
   4  -5   6       16.79       15.30      1.68 o 
   5  -5   6       29.11       32.85      2.35 o 
   6  -5   6       44.42       54.55      2.95 o 
   7  -5   6       19.76       23.28      2.27 o 
  -9  -4   6        0.17        0.62      0.98 o 
  -8  -4   6        0.48        1.23      1.24 o 
  -7  -4   6        1.11        0.25      0.92 o 
  -6  -4   6        0.57        0.35      0.78 o 
  -5  -4   6       44.57       40.20      2.17 o 
  -4  -4   6        8.56        7.28      1.09 o 
  -3  -4   6      186.29      182.31      8.68 o 
  -2  -4   6      204.34      192.35      4.16 o 
  -1  -4   6       29.64       30.05      1.10 o 
   0  -4   6      108.33      113.41      2.18 o 
   1  -4   6      350.94      367.51      4.81 o 
   2  -4   6      410.34      403.68     12.88 o 
   3  -4   6        6.86        6.04      1.05 o 
   4  -4   6       33.79       31.85      2.06 o 
   5  -4   6       19.40       20.12      1.89 o 
   6  -4   6        0.75        1.43      0.93 o 
   7  -4   6       37.91       39.81      2.80 o 
  -9  -3   6        9.39        6.57      2.07 o 
  -8  -3   6        5.45        4.96      1.21 o 
  -7  -3   6       36.56       39.34      2.83 o 
  -6  -3   6       35.50       34.00      2.18 o 
  -5  -3   6        0.60        0.67      1.08 o 
  -4  -3   6       17.70       17.68      1.45 o 
  -3  -3   6        1.09        2.30      0.68 o 
  -2  -3   6      286.15      270.79      3.57 o 
  -1  -3   6      235.26      239.71      3.39 o 
   0  -3   6        5.46        3.97      0.50 o 
   1  -3   6      717.76      738.86      8.30 o 
   2  -3   6        9.95       11.60      2.07 o 
   3  -3   6      236.89      234.84      4.87 o 
   4  -3   6        6.01        4.06      0.94 o 
   5  -3   6        3.38        3.21      1.75 o 
   6  -3   6        3.46        2.96      1.03 o 
   7  -3   6       39.17       41.21      2.71 o 
   8  -3   6        1.45       -0.06      0.99 o 
  -9  -2   6      112.73      115.28      8.09 o 
  -8  -2   6      316.44      306.35      6.88 o 
  -7  -2   6       73.02       62.05      2.74 o 
  -6  -2   6      858.02      852.25     17.72 o 
  -5  -2   6        5.71        6.45      1.30 o 
  -4  -2   6        9.46       10.24      2.88 o 
  -3  -2   6      142.51      154.69      3.56 o 
  -2  -2   6      758.33      769.08     10.16 o 
  -1  -2   6        0.61        0.42      0.33 o 
   0  -2   6     1576.30     1709.50     17.20 o 
   1  -2   6      193.47      220.29      3.20 o 
   2  -2   6      146.54      142.31      2.42 o 
   3  -2   6      694.92      644.41      7.51 o 
   4  -2   6       34.67       34.65      1.54 o 
   5  -2   6        1.60        0.67      0.70 o 
   6  -2   6      111.08      101.68      3.45 o 
   7  -2   6        0.34        2.01      1.01 o 
   8  -2   6       34.71       31.23      2.50 o 
   9  -2   6       20.63       26.81      2.55 o 
  -9  -1   6       82.15       79.30      5.48 o 
  -8  -1   6      368.90      355.49      7.44 o 
  -7  -1   6        3.73        4.44      1.46 o 
  -6  -1   6     3115.34     3130.25     39.29 o 
  -5  -1   6      101.57       97.43      2.91 o 
  -4  -1   6       14.16       10.64      1.06 o 
  -3  -1   6       54.75       60.64      1.99 o 
  -2  -1   6      441.57      442.43      6.85 o 
  -1  -1   6      699.92      698.71      8.29 o 
   0  -1   6     1332.54     1352.33     13.75 o 
   1  -1   6      650.49      724.60      7.96 o 
   2  -1   6        1.16        0.64      0.36 o 
   3  -1   6       64.36       69.54      1.67 o 
   4  -1   6      629.42      637.35      7.64 o 
   5  -1   6      190.39      173.68      3.15 o 
   6  -1   6       96.21       89.82      3.09 o 
   7  -1   6      215.38      196.55     10.34 o 
   8  -1   6       28.85       32.45      2.46 o 
   9  -1   6        5.41        6.41      1.48 o 
  -9   0   6        0.64        2.16      1.39 o 
  -8   0   6        2.45        3.41      1.11 o 
  -7   0   6        0.16       -0.27      0.71 o 
  -6   0   6      303.73      288.75      5.78 o 
  -5   0   6      105.88       99.81      2.65 o 
  -4   0   6     1185.64     1247.25     13.12 o 
  -3   0   6       21.05       19.58      1.02 o 
  -2   0   6      491.58      474.11      6.99 o 
  -1   0   6        8.76        6.79      0.82 o 
   0   0   6      831.04      866.24      9.14 o 
   1   0   6       45.23       49.37      1.24 o 
   2   0   6       33.20       38.33      1.16 o 
   3   0   6     1199.43     1273.29     13.34 o 
   4   0   6       81.36       94.55      2.07 o 
   5   0   6       79.93       79.58      2.64 o 
   6   0   6      642.05      648.35      8.26 o 
   7   0   6       20.13       20.19      1.36 o 
   8   0   6       37.49       31.94      2.32 o 
   9   0   6      101.27      113.20      5.64 o 
  10   0   6        7.71       10.04      1.71 o 
  -9   1   6       15.82       20.22      2.97 o 
  -8   1   6       28.54       32.58      3.42 o 
  -7   1   6       37.56       41.30      3.55 o 
  -6   1   6       34.69       35.33      1.46 o 
  -5   1   6      140.47      143.62      2.76 o 
  -4   1   6      142.68      127.67      2.52 o 
  -3   1   6       63.93       66.97      1.56 o 
  -2   1   6      142.64      138.80      4.49 o 
  -1   1   6        0.16        0.19      0.34 o 
   0   1   6     1034.25     1102.62     11.32 o 
   1   1   6      152.73      150.49      2.35 o 
   2   1   6        0.36        0.52      0.35 o 
   3   1   6       11.92       21.11      1.26 o 
   4   1   6       47.11       42.85      1.35 o 
   5   1   6      183.06      173.43      3.15 o 
   6   1   6       17.48       16.58      1.17 o 
   7   1   6      108.03      105.92      2.67 o 
   8   1   6       33.31       36.99      1.86 o 
   9   1   6        3.55        3.71      2.72 o 
  10   1   6       13.72       11.75      3.06 o 
  -8   2   6       13.71       12.45      2.25 o 
  -7   2   6       36.09       38.41      2.25 o 
  -6   2   6       86.20       76.95      2.69 o 
  -5   2   6       30.69       31.11      1.89 o 
  -4   2   6        2.24        3.72      0.67 o 
  -3   2   6        8.20        5.54      0.54 o 
  -2   2   6       67.98       66.21      2.18 o 
  -1   2   6        0.00        0.09      0.67 o 
   0   2   6      699.77      705.30     12.66 o 
   1   2   6     1190.18     1319.75     13.42 o 
   2   2   6      379.49      408.21      4.99 o 
   3   2   6       17.26       25.07      1.50 o 
   4   2   6       17.31       15.30      1.14 o 
   5   2   6        1.07        0.06      0.44 o 
   6   2   6      702.50      749.70      9.49 o 
   7   2   6       73.57       66.00      2.10 o 
   8   2   6       85.09       82.61      2.54 o 
   9   2   6      421.48      422.20      6.83 o 
  10   2   6        6.69        5.76      1.80 o 
  -7   3   6       15.23       13.04      1.49 o 
  -6   3   6       10.86        8.31      1.30 o 
  -5   3   6      342.19      333.15      6.30 o 
  -4   3   6        3.26        2.96      0.79 o 
  -3   3   6        0.54        1.26      0.39 o 
  -2   3   6        0.94        2.77      0.67 o 
  -1   3   6     1568.17     1690.67     30.43 o 
   0   3   6        9.48        8.18      1.26 o 
   1   3   6       67.91       68.06      1.38 o 
   2   3   6      400.25      446.14      5.36 o 
   3   3   6      265.60      266.36      3.79 o 
   4   3   6       28.94       29.55      1.21 o 
   5   3   6       76.43       70.95      1.93 o 
   6   3   6       23.84       18.72      1.47 o 
   7   3   6       46.94       43.43      1.74 o 
   8   3   6      682.40      688.61      9.19 o 
   9   3   6      535.61      551.68      8.15 o 
  10   3   6        3.18        3.46      0.98 o 
  -8   4   6        1.93        3.91      1.66 o 
  -7   4   6       14.90       17.57      2.56 o 
  -6   4   6       85.55       84.80      3.02 o 
  -5   4   6       71.36       76.69      2.75 o 
  -4   4   6        0.91        1.37      0.70 o 
  -3   4   6        9.69       10.30      1.17 o 
  -2   4   6      128.77      142.43      3.34 o 
  -1   4   6       27.32       27.10      2.07 o 
   0   4   6      262.81      261.09      6.70 o 
   1   4   6        0.53        0.04      0.54 o 
   2   4   6      157.12      161.93      2.59 o 
   3   4   6        8.14        7.52      0.72 o 
   4   4   6       22.44       18.63      1.05 o 
   5   4   6      217.79      231.64      3.85 o 
   6   4   6       12.32       10.88      1.42 o 
   7   4   6        6.19        5.90      0.86 o 
   8   4   6        0.00        0.76      0.65 o 
   9   4   6      223.90      237.37      4.77 o 
  10   4   6       31.65       34.66      2.10 o 
  -7   5   6       26.09       23.55      3.10 o 
  -6   5   6       43.84       44.81      3.60 o 
  -5   5   6        1.55        0.18      0.94 o 
  -4   5   6      308.52      330.40      6.31 o 
  -3   5   6       80.82       75.43      2.57 o 
  -2   5   6        7.99        6.21      0.98 o 
  -1   5   6        6.31       10.34      1.48 o 
   0   5   6       37.30       37.84      2.29 o 
   1   5   6      511.34      517.50      7.26 o 
   2   5   6       44.23       43.72      1.47 o 
   3   5   6      312.66      331.21      4.58 o 
   4   5   6      125.16      121.27      2.51 o 
   5   5   6      304.01      282.01      4.46 o 
   6   5   6       45.85       48.19      2.39 o 
   7   5   6        0.76        0.85      0.66 o 
   8   5   6       95.97       93.89      2.74 o 
   9   5   6        5.33        5.69      0.96 o 
  10   5   6       90.51      102.51      3.33 o 
  -6   6   6        8.40        7.91      1.98 o 
  -5   6   6       39.79       40.58      3.60 o 
  -4   6   6       71.51       69.21      4.00 o 
  -3   6   6        5.37        4.50      0.92 o 
  -2   6   6       74.63       77.51      2.64 o 
  -1   6   6       39.10       34.63      1.77 o 
   0   6   6      128.81      137.81      4.67 o 
   1   6   6      269.10      240.02      6.07 o 
   2   6   6        0.05        0.71      0.50 o 
   3   6   6       57.14       50.04      1.81 o 
   4   6   6      654.38      669.94      9.81 o 
   5   6   6      183.63      172.46      3.34 o 
   6   6   6       38.64       33.58      1.63 o 
   7   6   6      169.80      151.04      3.39 o 
   8   6   6      136.60      143.89      3.47 o 
   9   6   6        1.96        3.19      0.84 o 
  10   6   6       30.69       33.90      2.76 o 
  -6   7   6       15.72       16.18      2.74 o 
  -5   7   6       17.66       22.16      2.97 o 
  -4   7   6      224.58      224.51      7.96 o 
  -3   7   6      465.55      485.60     12.54 o 
  -2   7   6       14.65       12.85      1.57 o 
  -1   7   6      230.14      209.69      5.55 o 
   0   7   6      348.08      354.69      6.40 o 
   1   7   6      712.45      691.60     14.70 o 
   2   7   6       89.49       90.33      4.54 o 
   3   7   6     1579.25     1603.38     23.53 o 
   4   7   6      319.94      317.31      5.93 o 
   5   7   6      169.87      151.01      3.16 o 
   6   7   6        4.93        4.59      0.80 o 
   7   7   6      209.00      192.10      4.30 o 
   8   7   6       16.25       18.41      1.51 o 
   9   7   6      193.77      195.90      4.61 o 
  10   7   6       18.88       22.24      2.30 o 
  -5   8   6       20.93       24.13      3.42 o 
  -4   8   6        6.80        7.82      1.93 o 
  -3   8   6        0.92        1.84      1.17 o 
  -2   8   6       96.91       94.43      4.85 o 
  -1   8   6       26.00       19.86      2.65 o 
   0   8   6       78.87       76.22      2.64 o 
   1   8   6       55.79       50.52      2.97 o 
   2   8   6      384.07      332.88      8.90 o 
   3   8   6      674.87      675.68     15.29 o 
   4   8   6       18.61       17.65      3.33 o 
   5   8   6        2.24        3.85      0.93 o 
   6   8   6      254.21      236.88      5.50 o 
   7   8   6      238.89      237.24      7.39 o 
   8   8   6       22.91       24.26      1.74 o 
   9   8   6       41.14       44.26      3.03 o 
  -4   9   6        8.86       11.33      2.61 o 
  -3   9   6       14.40       14.25      2.56 o 
  -2   9   6        4.03        5.93      1.75 o 
  -1   9   6        0.03        1.03      1.08 o 
   0   9   6        0.89        2.52      1.35 o 
   1   9   6       22.17       22.68      1.77 o 
   2   9   6       89.56       74.16      3.78 o 
   3   9   6       87.44       79.69      4.09 o 
   4   9   6        0.01       -0.36      0.85 o 
   5   9   6       55.15       50.91      2.34 o 
   6   9   6        9.25        7.93      1.28 o 
   7   9   6       12.86       15.09      2.18 o 
   8   9   6       10.29        9.46      1.54 o 
   9   9   6        7.30        9.34      1.70 o 
  -2  10   6        1.36       -0.09      1.21 o 
  -1  10   6       48.58       54.25      4.27 o 
   0  10   6      137.01      146.66      6.43 o 
   1  10   6        3.87        4.99      1.66 o 
   2  10   6       18.58       16.18      2.47 o 
   3  10   6       75.57       78.97      4.18 o 
   4  10   6       10.71        8.09      1.71 o 
   5  10   6       17.21       16.13      2.47 o 
   7  10   6       16.10       15.15      1.84 o 
   8  10   6       13.35       19.72      3.15 o 
   0  11   6        1.69        2.25      1.44 o 
   1  11   6        8.82       10.16      2.16 o 
   2  11   6        3.22        3.78      1.57 o 
   3  11   6        3.54        4.85      1.66 o 
   4  11   6       20.04       26.07      2.92 o 
   5  11   6        2.73        5.71      1.66 o 
   6  11   6       35.95       38.20      3.87 o 
  -5  -9   7       38.14       40.13      4.45 o 
  -4  -9   7        1.37        0.13      1.21 o 
  -3  -9   7       18.60       20.54      3.46 o 
  -2  -9   7        1.50        0.09      1.71 o 
  -1  -9   7        0.51        1.35      1.53 o 
   0  -9   7       23.79       26.92      3.64 o 
   1  -9   7       33.82       45.66      4.76 o 
  -6  -8   7        6.55        7.06      1.53 o 
  -5  -8   7        2.25        5.26      1.80 o 
  -4  -8   7        1.72        4.90      1.62 o 
  -3  -8   7        9.97       10.65      2.29 o 
  -2  -8   7       32.37       34.52      3.95 o 
  -1  -8   7       44.21       45.35      4.27 o 
   0  -8   7       14.38       13.08      2.56 o 
   1  -8   7        0.31        0.31      1.48 o 
   2  -8   7       18.06       17.08      3.06 o 
   3  -8   7       10.01       12.19      1.68 o 
  -7  -7   7        0.54        0.04      1.21 o 
  -6  -7   7        8.72        8.79      1.48 o 
  -5  -7   7       21.91       22.93      2.13 o 
  -4  -7   7       18.84       16.02      1.74 o 
  -3  -7   7      483.29      478.36     13.35 o 
  -2  -7   7       20.59       21.21      2.88 o 
  -1  -7   7      102.95       96.59      5.26 o 
   0  -7   7        0.27       -0.40      1.08 o 
   1  -7   7       22.44       25.84      3.33 o 
   2  -7   7        2.88        4.58      1.08 o 
   3  -7   7       26.08       27.73      2.26 o 
   4  -7   7        1.63        3.43      2.25 o 
  -8  -6   7        0.03       -0.20      1.16 o 
  -7  -6   7       71.70       71.23      7.55 o 
  -6  -6   7        0.07       -0.14      0.81 o 
  -5  -6   7        0.30        1.19      0.84 o 
  -4  -6   7      305.75      296.10     10.68 o 
  -3  -6   7       77.04       64.78      2.64 o 
  -2  -6   7      138.46      130.36      4.97 o 
  -1  -6   7       80.63       93.53      4.90 o 
   0  -6   7       24.42       23.86      2.97 o 
   1  -6   7      352.51      331.50      6.59 o 
   2  -6   7       37.94       30.46      2.09 o 
   3  -6   7       25.89       19.87      1.86 o 
   4  -6   7        3.82        8.06      2.31 o 
   5  -6   7       96.01      110.59      4.09 o 
  -8  -5   7        0.68        2.60      1.30 o 
  -7  -5   7      155.91      160.38      5.42 o 
  -6  -5   7        3.34        5.52      1.19 o 
  -5  -5   7        5.29        5.60      1.51 o 
  -4  -5   7       14.67       17.20      1.64 o 
  -3  -5   7       57.93       54.95      2.33 o 
  -2  -5   7       83.61       82.19      3.37 o 
  -1  -5   7      108.61      103.44      4.47 o 
   0  -5   7       96.34       96.90      2.90 o 
   1  -5   7       82.43       70.45      3.80 o 
   2  -5   7        0.97        2.11      0.76 o 
   3  -5   7       52.88       38.29      3.55 o 
   4  -5   7        3.38        0.10      0.76 o 
   5  -5   7        0.82        0.97      1.37 o 
   6  -5   7        0.29        0.96      0.96 o 
  -9  -4   7        0.04       -1.56      1.60 o 
  -8  -4   7        0.18        0.53      0.92 o 
  -7  -4   7       15.29       14.88      1.78 o 
  -6  -4   7       51.94       39.59      4.18 o 
  -5  -4   7      192.82      167.12      4.42 o 
  -4  -4   7      366.73      350.57      6.77 o 
  -3  -4   7        0.79        2.02      0.77 o 
  -2  -4   7        7.73        7.00      0.98 o 
  -1  -4   7       75.17       77.88      1.83 o 
   0  -4   7       44.73       49.05      1.46 o 
   1  -4   7        8.49        6.86      1.01 o 
   2  -4   7        9.03        5.24      1.42 o 
   3  -4   7      105.86       89.28      6.65 o 
   4  -4   7       74.94       66.81      4.74 o 
   5  -4   7        0.84        0.10      0.72 o 
   6  -4   7       48.26       50.17      4.56 o 
   7  -4   7        0.64        0.35      1.01 o 
  -9  -3   7       10.96       13.36      2.38 o 
  -8  -3   7       77.81       73.81      5.17 o 
  -7  -3   7       27.06       26.91      3.82 o 
  -6  -3   7       53.55       56.46      4.83 o 
  -5  -3   7        6.40        4.78      1.00 o 
  -4  -3   7       20.48       19.73      1.64 o 
  -3  -3   7        2.74        2.71      0.90 o 
  -2  -3   7       22.25       17.08      1.36 o 
  -1  -3   7       19.81       18.71      0.92 o 
   0  -3   7       12.62       13.08      1.03 o 
   1  -3   7       16.07       17.49      1.09 o 
   2  -3   7      258.10      262.51      3.86 o 
   3  -3   7      173.46      155.52      3.94 o 
   4  -3   7      136.42      137.64      3.82 o 
   5  -3   7      488.86      429.60      8.11 o 
   6  -3   7        1.96        0.06      0.85 o 
   7  -3   7       22.94       17.69      2.29 o 
   8  -3   7        1.61        2.76      1.42 o 
  -9  -2   7      156.25      162.56      8.65 o 
  -8  -2   7       17.93       18.71      1.92 o 
  -7  -2   7       92.63       90.11      5.55 o 
  -6  -2   7      159.54      159.38      4.31 o 
  -5  -2   7       17.16       17.13      1.58 o 
  -4  -2   7       12.99       14.85      1.36 o 
  -3  -2   7       48.25       46.80      2.13 o 
  -2  -2   7       68.25       72.27      2.30 o 
  -1  -2   7     1531.31     1552.91     15.88 o 
   0  -2   7      113.40      127.75      2.46 o 
   1  -2   7      144.54      148.72      2.58 o 
   2  -2   7      350.15      342.86      4.65 o 
   3  -2   7       38.51       44.93      1.41 o 
   4  -2   7      524.98      533.84      8.83 o 
   5  -2   7     1299.67     1189.20     16.91 o 
   6  -2   7       67.97       68.68      2.89 o 
   7  -2   7      104.94       95.39      3.57 o 
   8  -2   7       55.33       49.56      5.69 o 
  -9  -1   7       48.52       46.83      4.49 o 
  -8  -1   7       13.88       14.26      1.69 o 
  -7  -1   7       35.74       34.73      2.23 o 
  -6  -1   7      516.08      506.52     10.05 o 
  -5  -1   7        6.40        6.27      1.09 o 
  -4  -1   7       96.88      100.63      4.45 o 
  -3  -1   7      278.40      287.62      3.86 o 
  -2  -1   7       44.14       43.66      1.70 o 
  -1  -1   7      236.08      245.13      3.43 o 
   0  -1   7       62.24       65.25      1.52 o 
   1  -1   7      307.57      347.28      4.54 o 
   2  -1   7      960.81     1035.95     11.17 o 
   3  -1   7       21.41       20.25      1.03 o 
   4  -1   7       39.11       39.56      1.40 o 
   5  -1   7      235.90      224.74      3.81 o 
   6  -1   7       39.70       41.56      2.23 o 
   7  -1   7      234.07      197.66      5.16 o 
   8  -1   7       49.59       52.33      2.81 o 
   9  -1   7        8.42        9.86      1.73 o 
  -9   0   7        6.63        8.45      2.25 o 
  -8   0   7        0.47        0.22      1.26 o 
  -7   0   7      135.70      134.73      3.95 o 
  -6   0   7       47.35       49.16      2.23 o 
  -5   0   7       18.17       17.29      1.37 o 
  -4   0   7       11.01       12.79      1.79 o 
  -3   0   7       18.01       18.18      1.69 o 
  -2   0   7        0.30        0.43      0.46 o 
  -1   0   7       52.50       53.62      1.72 o 
   0   0   7        6.09        5.94      0.57 o 
   1   0   7      113.21       98.61      1.94 o 
   2   0   7      539.87      585.69      6.89 o 
   3   0   7      162.60      157.30      2.76 o 
   4   0   7       86.42       79.25      1.94 o 
   5   0   7        1.78        3.04      0.62 o 
   6   0   7       51.49       47.40      2.69 o 
   7   0   7       32.97       28.01      2.38 o 
   8   0   7        0.01       -0.06      1.26 o 
   9   0   7       52.06       56.02      5.60 o 
  -9   1   7        7.34       11.33      2.38 o 
  -8   1   7        6.87        8.94      1.98 o 
  -7   1   7       96.09       94.83      4.94 o 
  -6   1   7        1.33        1.53      1.26 o 
  -5   1   7        0.68        0.37      0.50 o 
  -4   1   7       39.07       37.76      1.28 o 
  -3   1   7      261.38      263.58      3.69 o 
  -2   1   7       88.66       89.53      2.63 o 
  -1   1   7      311.06      298.06      4.74 o 
   0   1   7       23.17       18.47      0.82 o 
   1   1   7        0.21        0.13      0.34 o 
   2   1   7      286.66      314.52      4.23 o 
   3   1   7        7.24        5.05      0.61 o 
   4   1   7      165.96      172.14      3.04 o 
   5   1   7       71.44       68.83      1.94 o 
   6   1   7      386.84      389.09      7.17 o 
   7   1   7        6.79        8.10      0.96 o 
   8   1   7      301.39      300.69      5.29 o 
   9   1   7        4.12        2.88      1.44 o 
  10   1   7       36.10       42.48      3.24 o 
  -8   2   7        0.05        1.57      1.30 o 
  -7   2   7        6.89        7.19      1.80 o 
  -6   2   7       44.80       47.10      2.12 o 
  -5   2   7        0.42        1.42      0.92 o 
  -4   2   7       12.90       12.28      0.86 o 
  -3   2   7       57.91       62.30      1.48 o 
  -2   2   7       10.89        7.94      0.61 o 
  -1   2   7      241.21      261.80      6.92 o 
   0   2   7      664.41      748.54      9.22 o 
   1   2   7      189.71      168.97      2.62 o 
   2   2   7     1356.38     1586.29     16.22 o 
   3   2   7      340.82      347.47      4.70 o 
   4   2   7      544.17      519.91      6.54 o 
   5   2   7      258.28      245.70      8.52 o 
   6   2   7      825.78      804.81      9.84 o 
   7   2   7       14.52       14.06      1.23 o 
   8   2   7        2.07        2.97      1.22 o 
   9   2   7        6.78        5.24      0.99 o 
  10   2   7        1.11        0.23      2.38 o 
  -7   3   7       19.40       17.84      1.74 o 
  -6   3   7      158.42      158.13      4.24 o 
  -5   3   7        6.51        7.36      1.13 o 
  -4   3   7        2.48        2.79      0.74 o 
  -3   3   7        2.19        2.73      0.73 o 
  -2   3   7        0.97        2.38      0.99 o 
  -1   3   7      236.37      257.62      6.92 o 
   0   3   7      100.33      119.96      4.22 o 
   1   3   7      954.93     1077.67     11.33 o 
   2   3   7      512.93      582.69      7.80 o 
   3   3   7      261.28      256.50      3.77 o 
   4   3   7        0.00        1.71      0.50 o 
   5   3   7      114.62      131.81      3.71 o 
   6   3   7       84.57       77.60      2.52 o 
   7   3   7       15.36       13.81      1.24 o 
   8   3   7      288.15      277.13      5.04 o 
   9   3   7       34.22       36.79      2.66 o 
  10   3   7       52.33       60.02      2.53 o 
  -7   4   7       25.12       24.85      2.83 o 
  -6   4   7       27.04       23.96      1.94 o 
  -5   4   7      126.28      127.00      3.70 o 
  -4   4   7      190.28      201.55      5.57 o 
  -3   4   7      224.84      253.25      5.16 o 
  -2   4   7      494.03      502.60      8.02 o 
  -1   4   7       14.69       18.79      1.98 o 
   0   4   7      226.73      247.95      6.70 o 
   1   4   7      433.26      520.24      7.23 o 
   2   4   7      394.02      443.64      5.50 o 
   3   4   7      465.56      477.27      6.01 o 
   4   4   7       20.79       18.47      1.07 o 
   5   4   7       78.03       72.96      2.04 o 
   6   4   7      130.40      125.05      2.87 o 
   7   4   7       16.84       15.45      1.28 o 
   8   4   7      108.31      104.97      3.44 o 
   9   4   7        5.62        3.95      0.96 o 
  10   4   7        1.13        1.30      0.84 o 
  -7   5   7       44.52       48.94      4.00 o 
  -6   5   7       10.49       14.65      2.38 o 
  -5   5   7       55.04       55.50      3.75 o 
  -4   5   7       27.81       27.56      2.09 o 
  -3   5   7       25.23       29.46      3.73 o 
  -2   5   7       70.89       72.56      5.62 o 
  -1   5   7       56.44       45.21      2.74 o 
   0   5   7       45.58       50.56      2.79 o 
   1   5   7        6.97        6.51      0.99 o 
   2   5   7       42.33       45.20      1.51 o 
   3   5   7        4.44        2.97      0.54 o 
   4   5   7      135.85      131.63      2.68 o 
   5   5   7       91.30       88.39      2.28 o 
   6   5   7       12.88       13.13      1.13 o 
   7   5   7      198.23      200.46      6.57 o 
   8   5   7       66.61       68.21      2.36 o 
   9   5   7        4.51        4.23      1.26 o 
  10   5   7       24.93       25.50      3.89 o 
  -6   6   7       35.41       32.09      3.51 o 
  -5   6   7       27.43       27.82      3.15 o 
  -4   6   7        1.46        2.83      1.26 o 
  -3   6   7       56.04       59.80      3.37 o 
  -2   6   7        0.03        0.81      1.60 o 
  -1   6   7        8.30        6.10      0.98 o 
   0   6   7      395.02      379.20      9.35 o 
   1   6   7       40.53       41.93      2.61 o 
   2   6   7       59.38       56.02      2.97 o 
   3   6   7        4.14        2.79      1.08 o 
   4   6   7       28.49       29.31      1.36 o 
   5   6   7       91.56       92.84      2.82 o 
   6   6   7      645.56      669.13      8.72 o 
   7   6   7      781.69      778.89     12.25 o 
   8   6   7        5.32        5.22      1.01 o 
   9   6   7       11.38       12.35      1.35 o 
  10   6   7       66.70       77.90      2.84 o 
  -5   7   7        0.38        0.49      1.35 o 
  -4   7   7        0.00       -0.36      1.21 o 
  -3   7   7       47.84       51.37      3.64 o 
  -2   7   7       15.27       12.35      1.38 o 
  -1   7   7       21.42       22.38      1.75 o 
   0   7   7      713.81      710.56     15.15 o 
   1   7   7       89.47       79.73      3.82 o 
   2   7   7      142.51      129.22      4.99 o 
   3   7   7       94.04       88.40      5.89 o 
   4   7   7        0.72       -0.16      0.55 o 
   5   7   7        1.75        3.06      0.67 o 
   6   7   7      104.24      107.62      2.78 o 
   7   7   7       23.45       20.65      1.52 o 
   8   7   7      160.74      158.68      3.79 o 
   9   7   7        4.64        2.69      1.29 o 
  10   7   7        0.53        2.10      1.53 o 
  -4   8   7       39.77       38.34      3.87 o 
  -3   8   7      147.65      155.33      6.65 o 
  -2   8   7       65.60       64.94      4.09 o 
  -1   8   7        0.03       -0.05      0.66 o 
   0   8   7      103.68       96.65      3.08 o 
   1   8   7       85.87       85.26      4.00 o 
   2   8   7       12.88       14.02      2.02 o 
   3   8   7      103.52      105.53      4.76 o 
   4   8   7       73.77       68.54      3.96 o 
   5   8   7      186.50      180.97      4.42 o 
   6   8   7        0.03        0.10      0.60 o 
   7   8   7        0.48       -0.24      0.66 o 
   8   8   7       35.93       39.15      2.13 o 
   9   8   7        6.09        7.18      1.51 o 
  -3   9   7       12.42        9.39      2.34 o 
  -2   9   7        2.25        3.87      1.66 o 
  -1   9   7       40.56       39.68      3.69 o 
   0   9   7        1.84        2.83      1.21 o 
   1   9   7       40.65       46.13      2.23 o 
   2   9   7        0.19       -0.36      0.90 o 
   3   9   7        1.22        2.25      1.12 o 
   4   9   7        8.54       11.82      2.07 o 
   5   9   7        3.20        0.63      0.94 o 
   6   9   7       17.97       20.73      1.87 o 
   7   9   7        2.11        2.08      1.01 o 
   8   9   7        9.71       10.25      1.66 o 
   9   9   7        8.64       10.64      1.73 o 
  -2  10   7        1.96        2.43      1.44 o 
  -1  10   7        8.18        9.89      2.20 o 
   0  10   7       27.85       28.40      3.33 o 
   1  10   7        1.95        1.21      1.26 o 
   2  10   7        6.74        7.55      1.71 o 
   3  10   7       77.16       75.51      4.22 o 
   4  10   7       11.30        8.22      1.66 o 
   5  10   7        0.03        2.11      1.17 o 
   6  10   7       94.90      111.01      5.71 o 
   7  10   7        7.62        7.82      2.07 o 
   8  10   7        2.96        3.83      2.18 o 
   0  11   7        0.44        1.08      1.35 o 
   1  11   7       11.45       11.64      2.38 o 
   2  11   7       61.60       75.95      4.58 o 
   3  11   7        9.29        7.33      1.84 o 
   4  11   7       28.99       29.89      3.28 o 
   5  11   7       28.77       31.77      3.42 o 
   6  11   7        1.63        5.08      1.71 o 
  -3  -9   8       15.25       18.07      3.06 o 
  -2  -9   8        0.73        0.81      1.75 o 
  -1  -9   8       33.36       36.58      4.45 o 
  -5  -8   8        0.39        3.55      1.80 o 
  -4  -8   8        0.30        0.72      1.30 o 
  -3  -8   8        2.89        3.28      1.62 o 
  -2  -8   8        7.90       10.16      2.25 o 
  -1  -8   8       67.97       55.01      4.67 o 
   0  -8   8       16.54       21.03      3.42 o 
   1  -8   8        5.01        5.35      2.11 o 
   2  -8   8       17.06       22.16      3.46 o 
  -7  -7   8       31.17       31.07      2.89 o 
  -6  -7   8       10.97        9.37      1.69 o 
  -5  -7   8        3.50        3.03      1.05 o 
  -4  -7   8      105.90       96.05      3.57 o 
  -3  -7   8       18.77       18.20      2.79 o 
  -2  -7   8      104.81      108.27      5.75 o 
  -1  -7   8        3.01        1.89      1.48 o 
   0  -7   8       18.40       12.58      2.43 o 
   1  -7   8       98.52       99.51      5.66 o 
   2  -7   8        2.54        1.66      1.62 o 
   3  -7   8        0.47        1.60      0.84 o 
   4  -7   8       90.36      101.95      7.44 o 
  -7  -6   8        1.07        4.35      1.38 o 
  -6  -6   8      128.40      128.16      5.64 o 
  -5  -6   8       56.34       61.47      4.43 o 
  -4  -6   8        8.25        7.56      1.80 o 
  -3  -6   8      164.08      163.40      6.97 o 
  -2  -6   8     1005.41      977.98     21.90 o 
  -1  -6   8        0.54        0.94      1.30 o 
   0  -6   8        0.05        1.80      1.30 o 
   1  -6   8        7.08        7.37      1.33 o 
   2  -6   8        0.03        2.08      0.80 o 
   3  -6   8      137.41      155.67      4.59 o 
   4  -6   8       66.22       67.27      3.08 o 
   5  -6   8       31.28       35.84      3.26 o 
  -8  -5   8        0.12       -1.07      1.07 o 
  -7  -5   8       13.40       11.99      1.76 o 
  -6  -5   8       15.40       14.74      1.73 o 
  -5  -5   8        0.70        0.90      1.26 o 
  -4  -5   8        2.13        1.83      1.01 o 
  -3  -5   8        3.16        3.72      0.92 o 
  -2  -5   8       99.99       84.41      2.89 o 
  -1  -5   8       59.62       56.67      2.25 o 
   0  -5   8      855.00      833.91     18.89 o 
   1  -5   8       18.72       19.62      1.58 o 
   2  -5   8       37.71       41.48      2.21 o 
   3  -5   8        3.58        4.62      1.19 o 
   4  -5   8       32.91       37.32      2.48 o 
   5  -5   8      142.89      156.13      5.51 o 
   6  -5   8        9.01        8.34      1.59 o 
  -8  -4   8        0.02       -0.29      1.10 o 
  -7  -4   8        4.67        3.53      1.21 o 
  -6  -4   8        0.04        0.44      0.84 o 
  -5  -4   8       12.86       10.47      1.95 o 
  -4  -4   8        1.02        2.61      0.86 o 
  -3  -4   8        0.01       -0.50      0.70 o 
  -2  -4   8      161.45      162.83      4.02 o 
  -1  -4   8      313.57      305.75     12.38 o 
   0  -4   8        1.58        1.29      0.56 o 
   1  -4   8       85.87       80.20      3.55 o 
   2  -4   8        0.51       -0.13      0.55 o 
   3  -4   8       28.58       28.03      1.98 o 
   4  -4   8        2.03        2.71      0.86 o 
   5  -4   8        0.06        0.53      0.92 o 
   6  -4   8        1.54        0.97      0.81 o 
   7  -4   8        4.15        7.64      3.03 o 
  -8  -3   8        2.44        2.42      1.24 o 
  -7  -3   8        0.04       -0.31      0.75 o 
  -6  -3   8       21.30       19.27      1.85 o 
  -5  -3   8        5.24        5.98      1.08 o 
  -4  -3   8        5.99        4.59      0.98 o 
  -3  -3   8      223.32      194.37      4.48 o 
  -2  -3   8      217.65      218.66      5.44 o 
  -1  -3   8      173.96      177.91      3.30 o 
   0  -3   8        1.09        0.67      0.43 o 
   1  -3   8        1.26        0.66      0.46 o 
   2  -3   8      102.76       93.85      2.13 o 
   3  -3   8        4.16        3.74      0.87 o 
   4  -3   8       30.46       23.80      1.88 o 
   5  -3   8        6.08        5.01      2.31 o 
   6  -3   8        1.06        0.08      1.71 o 
   7  -3   8       61.25       67.76      3.24 o 
   8  -3   8       42.11       38.05      2.96 o 
  -8  -2   8      648.00      648.49     14.03 o 
  -7  -2   8       16.28       13.90      1.67 o 
  -6  -2   8        8.68       11.02      1.46 o 
  -5  -2   8       11.58        9.46      1.32 o 
  -4  -2   8      640.45      621.24     21.18 o 
  -3  -2   8      162.26      155.80      3.84 o 
  -2  -2   8      532.06      543.08      8.60 o 
  -1  -2   8      282.71      289.91      4.06 o 
   0  -2   8       19.25       19.50      1.00 o 
   1  -2   8      483.17      469.21      5.96 o 
   2  -2   8       45.21       40.01      1.37 o 
   3  -2   8       23.62       19.95      1.09 o 
   4  -2   8       29.37       20.33      1.68 o 
   5  -2   8      144.08      124.11      9.33 o 
   6  -2   8        7.50        4.04      1.09 o 
   7  -2   8       32.85       34.52      2.52 o 
   8  -2   8        4.91        4.34      1.23 o 
  -8  -1   8      515.56      469.32     13.76 o 
  -7  -1   8      123.66      127.21      3.96 o 
  -6  -1   8       80.67       81.06      4.58 o 
  -5  -1   8        9.37        8.11      1.17 o 
  -4  -1   8        0.18       -0.76      0.76 o 
  -3  -1   8       98.39       97.03      2.84 o 
  -2  -1   8      119.27      113.75      2.95 o 
  -1  -1   8      340.16      334.08      4.47 o 
   0  -1   8        2.33        4.33      0.57 o 
   1  -1   8       90.67       95.49      3.30 o 
   2  -1   8      390.20      400.32      5.31 o 
   3  -1   8      709.40      700.16      9.04 o 
   4  -1   8      705.87      701.58     11.49 o 
   5  -1   8       20.30       19.34      1.24 o 
   6  -1   8       56.64       57.77      2.61 o 
   7  -1   8      102.53      103.06      5.98 o 
   8  -1   8       16.01       15.44      1.89 o 
   9  -1   8       11.33       15.21      2.03 o 
  -8   0   8       70.23       57.89      4.18 o 
  -7   0   8       14.99       14.38      2.47 o 
  -6   0   8      115.02      100.09      5.12 o 
  -5   0   8       56.93       50.86      4.25 o 
  -4   0   8      279.18      284.65      5.42 o 
  -3   0   8       16.15       16.31      0.90 o 
  -2   0   8      687.38      696.36     10.07 o 
  -1   0   8      103.71      108.39      3.08 o 
   0   0   8       15.12       14.35      0.83 o 
   1   0   8      522.97      571.02      7.29 o 
   2   0   8       20.11       13.13      0.88 o 
   3   0   8       51.63       47.19      1.51 o 
   4   0   8      466.64      444.27      5.99 o 
   5   0   8       77.45       68.83      2.01 o 
   6   0   8        0.83        0.67      0.56 o 
   7   0   8        9.77        9.61      1.38 o 
   8   0   8        0.34        0.03      0.81 o 
   9   0   8        3.49        4.02      1.27 o 
  -8   1   8       13.75        9.48      2.07 o 
  -7   1   8       12.27       12.90      2.34 o 
  -6   1   8       76.02       73.17      4.31 o 
  -5   1   8        7.70        8.63      1.75 o 
  -4   1   8        3.06        2.96      0.55 o 
  -3   1   8       70.80       69.90      1.88 o 
  -2   1   8        0.00       -0.36      1.03 o 
  -1   1   8       82.86       79.80      2.09 o 
   0   1   8       99.83      103.30      2.00 o 
   1   1   8        8.99        5.10      0.59 o 
   2   1   8       78.17       75.38      1.79 o 
   3   1   8      107.24      116.98      2.39 o 
   4   1   8      223.17      251.43      4.00 o 
   5   1   8      115.10      103.18      3.24 o 
   6   1   8       96.72       95.26      2.50 o 
   7   1   8       56.42       56.67      2.04 o 
   8   1   8        1.78        1.49      1.21 o 
   9   1   8        7.09        7.79      1.39 o 
  -8   2   8       10.02       11.37      2.34 o 
  -7   2   8       60.25       63.41      4.27 o 
  -6   2   8        0.15        1.48      1.17 o 
  -5   2   8        9.72        8.42      2.18 o 
  -4   2   8       91.59       94.20      2.88 o 
  -3   2   8       97.06       92.36      2.69 o 
  -2   2   8       54.32       45.47      3.03 o 
  -1   2   8      449.24      438.27      6.41 o 
   0   2   8       48.41       47.58      2.60 o 
   1   2   8      488.30      500.36      6.02 o 
   2   2   8      280.55      288.16      4.06 o 
   3   2   8       14.38       13.69      1.06 o 
   4   2   8      567.90      571.03      7.21 o 
   5   2   8       27.36       17.93      1.19 o 
   6   2   8      616.12      579.69      7.71 o 
   7   2   8      817.66      794.46     12.47 o 
   8   2   8        2.09        1.33      0.71 o 
   9   2   8       21.78       26.20      2.74 o 
  10   2   8        3.52        4.91      1.41 o 
  -8   3   8       32.38       24.58      3.28 o 
  -7   3   8      137.09      151.87      6.65 o 
  -6   3   8        8.70        8.83      1.31 o 
  -5   3   8       14.89       15.84      1.93 o 
  -4   3   8       33.38       33.47      1.91 o 
  -3   3   8      245.55      258.40      5.19 o 
  -2   3   8       97.84       95.33      4.13 o 
  -1   3   8        3.42        2.25      1.03 o 
   0   3   8      311.95      321.11      8.23 o 
   1   3   8       10.49        9.03      0.64 o 
   2   3   8       22.20       20.14      1.25 o 
   3   3   8      364.14      355.41      4.88 o 
   4   3   8       51.52       49.11      1.61 o 
   5   3   8       17.89       15.70      1.16 o 
   6   3   8      403.74      398.92      7.28 o 
   7   3   8     1202.72     1221.29     14.27 o 
   8   3   8       52.12       52.82      4.06 o 
   9   3   8      105.32      105.33      3.08 o 
  10   3   8       32.33       33.71      2.14 o 
  -6   4   8       37.45       41.38      2.47 o 
  -5   4   8        1.77        2.36      0.92 o 
  -4   4   8        5.51        4.96      1.03 o 
  -3   4   8       15.17       15.08      1.41 o 
  -2   4   8        4.89        5.21      1.39 o 
  -1   4   8       55.70       58.92      3.15 o 
   0   4   8       36.69       33.48      2.34 o 
   1   4   8        8.91        6.85      0.54 o 
   2   4   8        5.99        3.62      0.93 o 
   3   4   8       62.15       49.22      2.32 o 
   4   4   8       28.18       21.71      1.20 o 
   5   4   8       17.48       16.96      1.17 o 
   6   4   8      152.09      150.68      3.94 o 
   7   4   8       97.68       99.71      2.73 o 
   8   4   8        0.00        0.18      0.90 o 
   9   4   8        8.80        8.40      1.14 o 
  10   4   8        2.62        3.19      1.20 o 
  -6   5   8       73.11       73.75      4.40 o 
  -5   5   8       16.75       14.37      2.31 o 
  -4   5   8        2.01        2.88      0.90 o 
  -3   5   8        1.56        1.61      0.77 o 
  -2   5   8       89.23       83.31      4.07 o 
  -1   5   8      234.18      227.04      6.83 o 
   0   5   8        7.95        7.82      1.48 o 
   1   5   8      360.24      386.34      9.67 o 
   2   5   8      373.50      379.14      5.00 o 
   3   5   8       14.86       15.60      1.02 o 
   4   5   8        2.42        5.23      0.74 o 
   5   5   8       28.16       20.74      1.28 o 
   6   5   8        8.99        7.88      1.13 o 
   7   5   8        1.80        2.85      0.79 o 
   8   5   8      245.55      249.88      6.94 o 
   9   5   8        9.15       10.37      1.27 o 
  10   5   8        0.16        0.29      0.81 o 
  -6   6   8      164.13      168.14      7.15 o 
  -5   6   8      122.56      122.61      5.80 o 
  -4   6   8        8.99        9.17      1.38 o 
  -3   6   8       92.28       92.43      3.19 o 
  -2   6   8       53.25       47.46      2.19 o 
  -1   6   8      664.18      648.85     14.48 o 
   0   6   8       10.78        9.71      1.66 o 
   1   6   8      173.65      170.26      5.84 o 
   2   6   8      407.10      379.74      9.80 o 
   3   6   8      438.76      405.20      5.56 o 
   4   6   8      304.51      282.23      4.49 o 
   5   6   8      137.37      103.94      2.58 o 
   6   6   8       53.43       54.75      1.97 o 
   7   6   8       56.69       50.48      2.06 o 
   8   6   8        6.17        7.02      1.04 o 
   9   6   8       30.42       32.92      2.04 o 
  10   6   8        4.47        6.86      2.25 o 
  -5   7   8       46.54       47.10      4.13 o 
  -4   7   8       40.65       50.43      4.00 o 
  -3   7   8       82.94       79.64      4.54 o 
  -2   7   8       32.07       28.34      2.70 o 
  -1   7   8      240.43      233.06      5.22 o 
   0   7   8       88.54       79.91      3.87 o 
   1   7   8     1475.26     1484.09     28.57 o 
   2   7   8      296.01      284.90      8.27 o 
   3   7   8        9.06        6.29      1.48 o 
   4   7   8      133.71      118.88      5.21 o 
   5   7   8      561.18      546.74      7.46 o 
   6   7   8       56.16       51.84      1.96 o 
   7   7   8      399.57      386.21      6.30 o 
   8   7   8       39.20       43.64      2.18 o 
   9   7   8        1.94        3.43      0.93 o 
  -4   8   8       25.98       29.35      3.55 o 
  -3   8   8       15.45       18.97      2.88 o 
  -2   8   8       28.30       35.59      3.51 o 
  -1   8   8       52.92       50.26      2.42 o 
   0   8   8      472.27      443.29      8.02 o 
   1   8   8        4.40        6.74      1.48 o 
   2   8   8       35.36       33.80      2.92 o 
   3   8   8        1.25       -0.40      0.81 o 
   4   8   8      203.41      176.55      6.70 o 
   5   8   8       73.59       77.12      4.40 o 
   6   8   8        5.85        7.43      1.10 o 
   7   8   8        8.01       13.56      1.59 o 
   8   8   8       21.81       20.79      1.69 o 
   9   8   8        2.23        1.03      1.24 o 
  -3   9   8        0.09        1.44      1.48 o 
  -2   9   8       37.64       41.03      3.91 o 
  -1   9   8        0.74        2.52      1.30 o 
   0   9   8        4.33        6.47      1.75 o 
   1   9   8        3.02        3.10      1.17 o 
   2   9   8        4.82        3.78      1.39 o 
   3   9   8       28.63       26.07      2.88 o 
   4   9   8       44.49       55.50      3.73 o 
   5   9   8        0.14        1.75      1.17 o 
   6   9   8        0.00        2.74      1.21 o 
   7   9   8       21.89       22.25      2.97 o 
   8   9   8       10.84       11.55      1.59 o 
  -1  10   8       15.86       18.16      2.83 o 
   0  10   8        2.79        7.01      1.84 o 
   1  10   8       60.64       69.93      4.36 o 
   2  10   8        6.32        3.51      1.39 o 
   3  10   8       32.21       30.20      3.10 o 
   4  10   8        2.08        3.15      1.35 o 
   5  10   8       19.34       13.89      2.29 o 
   6  10   8       25.76       32.99      3.69 o 
   7  10   8        6.90        8.81      2.20 o 
   1  11   8        1.28        2.88      1.57 o 
   2  11   8       77.36       84.13      4.99 o 
   4  11   8       49.75       48.72      4.04 o 
   5  11   8       10.38        7.73      1.93 o 
   6  11   8        6.69        6.52      1.84 o 
  -4  -8   9       32.23       31.41      3.82 o 
  -3  -8   9       17.48       22.88      3.37 o 
  -2  -8   9        8.47       10.16      2.43 o 
  -1  -8   9        3.51        2.88      1.66 o 
   0  -8   9        0.04        2.11      1.48 o 
   1  -8   9       38.87       51.91      5.08 o 
  -6  -7   9       78.22       75.87      3.46 o 
  -5  -7   9      306.15      301.17      8.97 o 
  -4  -7   9        1.21       -0.18      1.39 o 
  -3  -7   9       22.95       18.38      2.92 o 
  -2  -7   9        3.63        6.11      1.75 o 
  -1  -7   9       11.21        8.90      2.16 o 
   0  -7   9        2.65        1.75      1.26 o 
   1  -7   9       26.62       23.01      3.28 o 
   2  -7   9        4.17        0.54      1.44 o 
   3  -7   9       61.08       72.40      5.26 o 
  -7  -6   9        9.92       14.65      2.70 o 
  -6  -6   9       73.31       67.41      3.21 o 
  -5  -6   9        1.13        1.84      0.94 o 
  -4  -6   9       71.28       74.47      3.11 o 
  -3  -6   9       88.34       86.70      3.24 o 
  -2  -6   9      115.99      123.82      6.07 o 
  -1  -6   9      208.94      223.12      8.36 o 
   0  -6   9       11.02       11.95      2.29 o 
   1  -6   9        0.10        0.76      1.12 o 
   2  -6   9        0.22        1.81      0.85 o 
   3  -6   9       39.94       42.34      2.63 o 
   4  -6   9       75.63       81.12      8.22 o 
  -7  -5   9       35.80       37.72      2.92 o 
  -6  -5   9       21.93       20.62      2.03 o 
  -5  -5   9        6.25        8.08      1.37 o 
  -4  -5   9       32.59       39.23      2.41 o 
  -3  -5   9       22.50       21.54      1.86 o 
  -2  -5   9        7.74        7.89      1.21 o 
  -1  -5   9        9.18        7.19      1.80 o 
   0  -5   9        0.89        0.67      1.12 o 
   1  -5   9       42.78       36.40      2.08 o 
   2  -5   9       15.62       12.87      2.74 o 
   3  -5   9        2.11        3.11      1.00 o 
   4  -5   9       32.31       26.09      2.22 o 
   5  -5   9      104.85      114.20      4.16 o 
  -8  -4   9        9.49        6.29      2.99 o 
  -7  -4   9       16.93       14.85      1.97 o 
  -6  -4   9       71.59       63.62      5.57 o 
  -5  -4   9        1.84        3.80      1.03 o 
  -4  -4   9       40.65       35.51      4.16 o 
  -3  -4   9       25.25       18.33      1.65 o 
  -2  -4   9       14.83       13.10      1.93 o 
  -1  -4   9        2.95        2.83      0.83 o 
   0  -4   9      106.25       97.02      2.92 o 
   1  -4   9      344.00      317.61      6.15 o 
   2  -4   9       59.30       54.25      2.97 o 
   3  -4   9       26.24       23.97      1.93 o 
   4  -4   9       43.75       60.49      2.75 o 
   5  -4   9       23.61       22.64      2.14 o 
   6  -4   9       46.91       49.41      3.48 o 
  -8  -3   9       14.23       11.19      2.61 o 
  -7  -3   9        1.84        1.51      2.25 o 
  -6  -3   9        0.15        0.05      0.82 o 
  -5  -3   9       19.09       16.81      1.69 o 
  -4  -3   9       23.05       22.17      1.82 o 
  -3  -3   9      141.54      128.96      3.64 o 
  -2  -3   9       25.08       21.61      1.65 o 
  -1  -3   9      128.51      127.03      3.43 o 
   0  -3   9      531.45      531.20      6.77 o 
   1  -3   9        6.55        5.67      0.98 o 
   2  -3   9      419.94      413.13      7.37 o 
   3  -3   9     1224.04     1106.43     15.89 o 
   4  -3   9        0.46        3.03      0.90 o 
   5  -3   9        2.91        1.11      0.79 o 
   6  -3   9       88.75       78.93      4.13 o 
   7  -3   9        0.00        1.10      0.98 o 
  -8  -2   9      212.20      223.34      9.03 o 
  -7  -2   9        0.89        0.33      0.91 o 
  -6  -2   9        5.68        6.51      1.27 o 
  -5  -2   9       20.30       20.41      1.81 o 
  -4  -2   9        4.31        3.52      0.94 o 
  -3  -2   9      292.63      293.40      7.12 o 
  -2  -2   9       24.67       23.94      1.62 o 
  -1  -2   9       33.11       40.26      1.35 o 
   0  -2   9        4.32        5.88      0.70 o 
   1  -2   9        2.22        1.54      0.74 o 
   2  -2   9       64.11       59.79      1.73 o 
   3  -2   9      208.83      174.92      3.49 o 
   4  -2   9       46.51       46.60      2.83 o 
   5  -2   9      186.05      156.15      4.41 o 
   6  -2   9       15.70        9.91      1.41 o 
   7  -2   9       16.71       19.70      2.05 o 
   8  -2   9        5.12        5.76      1.35 o 
  -8  -1   9       49.52       51.64      4.63 o 
  -7  -1   9        0.63        0.85      1.21 o 
  -6  -1   9       33.42       29.98      3.37 o 
  -5  -1   9       11.12       11.02      2.85 o 
  -4  -1   9       27.48       27.10      2.45 o 
  -3  -1   9        1.29        1.20      0.70 o 
  -2  -1   9       29.42       33.92      1.73 o 
  -1  -1   9       86.12       89.69      2.01 o 
   0  -1   9      851.98      858.63      9.71 o 
   1  -1   9       77.57       76.42      2.04 o 
   2  -1   9       26.31       21.13      1.14 o 
   3  -1   9      122.72      117.03      2.54 o 
   4  -1   9       90.32       89.66      2.26 o 
   5  -1   9      365.07      322.48      6.59 o 
   6  -1   9      214.00      220.57      9.30 o 
   7  -1   9       37.65       40.94      3.10 o 
   8  -1   9        1.66        1.01      0.92 o 
  -8   0   9        9.59       13.57      2.65 o 
  -7   0   9        4.75        8.13      2.07 o 
  -6   0   9       25.72       26.52      3.19 o 
  -5   0   9        0.40       -0.85      0.94 o 
  -4   0   9       18.06       17.02      1.40 o 
  -3   0   9       31.36       33.64      2.29 o 
  -2   0   9       44.86       43.37      1.79 o 
  -1   0   9       97.07       94.82      4.01 o 
   0   0   9        0.40        1.23      0.45 o 
   1   0   9      121.70      119.96      2.73 o 
   2   0   9      346.99      339.10      4.81 o 
   3   0   9       71.12       64.05      1.80 o 
   4   0   9       21.42       19.37      1.57 o 
   5   0   9       33.73       30.31      1.49 o 
   6   0   9      175.99      166.31      3.49 o 
   7   0   9       89.58       79.22      6.67 o 
   8   0   9        0.01        0.39      0.81 o 
   9   0   9        6.46        7.80      2.20 o 
  -8   1   9        0.07        0.45      1.30 o 
  -7   1   9        8.85       12.67      2.43 o 
  -6   1   9        0.50        0.36      1.12 o 
  -5   1   9       70.48       72.85      4.31 o 
  -4   1   9        2.89        3.84      0.81 o 
  -3   1   9      131.03      120.01      5.03 o 
  -2   1   9       76.41       86.46      2.41 o 
  -1   1   9       46.46       48.42      2.25 o 
   0   1   9      369.71      393.62      5.13 o 
   1   1   9      350.92      350.57      4.78 o 
   2   1   9        0.50        0.65      0.45 o 
   3   1   9       71.71       64.62      1.81 o 
   4   1   9     1572.82     1557.79     16.69 o 
   5   1   9       66.83       65.21      1.99 o 
   6   1   9      139.81      137.35      3.12 o 
   7   1   9        2.52        2.38      0.73 o 
   8   1   9       39.07       39.05      2.64 o 
   9   1   9       31.96       31.11      2.59 o 
  -8   2   9       31.39       29.12      3.60 o 
  -7   2   9        5.80        5.26      1.80 o 
  -6   2   9       16.91       18.16      2.70 o 
  -5   2   9        6.60        5.44      1.71 o 
  -4   2   9        2.00        1.55      0.74 o 
  -3   2   9      225.23      237.66      4.83 o 
  -2   2   9      429.17      443.09     11.01 o 
  -1   2   9       35.51       35.59      2.52 o 
   0   2   9      233.13      252.81      3.64 o 
   1   2   9        5.76        4.79      0.63 o 
   2   2   9      468.06      439.76      5.73 o 
   3   2   9      332.15      326.82      4.98 o 
   4   2   9      689.96      664.26      8.23 o 
   5   2   9        4.45        3.17      0.69 o 
   6   2   9       77.88       83.24      2.38 o 
   7   2   9        1.77        1.22      0.99 o 
   8   2   9        7.80       10.02      1.15 o 
   9   2   9        0.48       -1.00      1.03 o 
  -7   3   9       27.11       30.07      3.60 o 
  -6   3   9       50.37       50.83      3.73 o 
  -5   3   9       35.99       39.51      2.19 o 
  -4   3   9       38.04       39.08      2.05 o 
  -3   3   9        0.40        1.84      0.74 o 
  -2   3   9       65.53       68.72      3.69 o 
  -1   3   9      371.73      360.45      9.40 o 
   0   3   9      509.92      552.57     12.50 o 
   1   3   9       10.13        9.39      0.69 o 
   2   3   9       33.62       40.22      1.36 o 
   3   3   9        7.04       10.52      0.88 o 
   4   3   9       85.72       71.94      2.01 o 
   5   3   9       64.99       65.10      2.21 o 
   6   3   9      298.28      277.24      4.75 o 
   7   3   9       38.24       32.15      1.77 o 
   8   3   9      108.36       99.92      2.88 o 
   9   3   9        4.99        2.64      0.88 o 
  -7   4   9       10.92       10.88      2.34 o 
  -6   4   9       18.20       20.89      2.52 o 
  -5   4   9       27.00       28.42      3.44 o 
  -4   4   9      120.12      125.29      3.68 o 
  -3   4   9        0.86       -0.57      0.57 o 
  -2   4   9       35.20       43.50      2.92 o 
  -1   4   9       54.59       56.67      3.28 o 
   0   4   9       65.70       61.30      3.33 o 
   1   4   9      249.08      252.40      7.33 o 
   2   4   9       96.09       91.58      2.35 o 
   3   4   9       87.58       88.97      2.99 o 
   4   4   9      233.65      234.21      4.00 o 
   5   4   9        4.98        6.16      0.86 o 
   6   4   9      110.24      105.95      5.44 o 
   7   4   9        1.30        0.89      0.63 o 
   8   4   9       37.04       35.49      1.94 o 
   9   4   9       72.16       77.41      3.33 o 
  10   4   9        5.28        5.96      1.75 o 
  -6   5   9        3.55        2.29      1.44 o 
  -5   5   9        0.10        0.44      0.81 o 
  -4   5   9       17.13       13.29      2.00 o 
  -3   5   9        0.05        1.18      0.74 o 
  -2   5   9       91.05       91.57      4.00 o 
  -1   5   9       43.29       45.48      2.97 o 
   0   5   9       66.18       71.06      3.64 o 
   1   5   9        0.16        0.81      0.85 o 
   2   5   9      198.91      180.22      4.27 o 
   3   5   9      290.40      294.97      4.45 o 
   4   5   9      530.09      556.27      7.28 o 
   5   5   9      969.14      992.90     11.70 o 
   6   5   9       85.90       75.91      2.29 o 
   7   5   9        3.18        3.83      0.82 o 
   8   5   9       16.67       15.30      1.68 o 
   9   5   9       37.80       36.80      2.16 o 
  10   5   9       19.83       26.44      2.87 o 
  -5   6   9       17.80       22.16      2.92 o 
  -4   6   9        0.06       -0.83      0.83 o 
  -3   6   9        7.55        9.57      1.38 o 
  -2   6   9      527.74      547.81      9.36 o 
  -1   6   9       81.86       73.08      3.87 o 
   0   6   9       54.15       50.11      3.10 o 
   1   6   9       44.96       44.58      2.97 o 
   2   6   9       74.20       67.33      3.69 o 
   3   6   9       20.87       22.51      5.24 o 
   4   6   9       95.48       93.29      2.37 o 
   5   6   9      483.79      454.88      6.55 o 
   6   6   9       36.43       30.66      2.23 o 
   7   6   9        1.12        0.34      0.63 o 
   8   6   9       89.89      103.98      3.64 o 
   9   6   9       20.02       18.85      1.72 o 
  -5   7   9      115.41      132.72      6.47 o 
  -4   7   9        3.98        4.13      1.75 o 
  -3   7   9       19.82       21.29      2.13 o 
  -2   7   9      351.57      362.66      7.26 o 
  -1   7   9        3.90        4.77      1.01 o 
   0   7   9      108.25       98.65      4.58 o 
   1   7   9        1.74        1.26      0.99 o 
   2   7   9       84.21       79.82      4.13 o 
   3   7   9      114.25      101.76      4.76 o 
   4   7   9       60.80       62.47      3.82 o 
   5   7   9        2.07        2.13      0.92 o 
   6   7   9      287.46      270.75      4.86 o 
   7   7   9        0.89        0.41      0.75 o 
   8   7   9        3.16        2.48      0.82 o 
   9   7   9        2.53        0.91      0.77 o 
  -4   8   9        7.03        7.86      2.11 o 
  -3   8   9        3.28        3.73      1.75 o 
  -2   8   9        5.79        5.53      1.71 o 
  -1   8   9        6.13        5.72      2.00 o 
   0   8   9        5.11        4.40      1.39 o 
   1   8   9      103.72      103.10      4.72 o 
   2   8   9      103.42       98.16      4.72 o 
   3   8   9      118.07      108.68      5.03 o 
   4   8   9       25.62       27.77      3.06 o 
   5   8   9       33.00       35.41      3.37 o 
   6   8   9        0.39       -0.02      0.83 o 
   7   8   9        2.41        1.89      0.76 o 
   8   8   9        2.52        3.24      0.89 o 
   9   8   9       38.51       46.08      2.92 o 
  -3   9   9       17.30       15.24      2.74 o 
  -2   9   9       41.67       43.50      4.09 o 
  -1   9   9       19.78       22.20      3.01 o 
   0   9   9        5.08        6.32      1.13 o 
   1   9   9       66.60       56.00      3.55 o 
   2   9   9       13.73       10.88      1.98 o 
   3   9   9        6.03        4.54      1.48 o 
   4   9   9       65.53       76.13      4.45 o 
   5   9   9       11.03        8.09      1.89 o 
   6   9   9       31.45       34.88      3.69 o 
   7   9   9       34.84       37.62      3.91 o 
   8   9   9       22.85       22.04      2.18 o 
  -1  10   9        2.74        4.72      1.80 o 
   0  10   9        3.98        2.38      1.62 o 
   1  10   9        2.33        7.60      1.80 o 
   2  10   9       18.20       21.71      2.74 o 
   3  10   9       14.56       17.44      2.52 o 
   4  10   9       65.54       71.50      4.45 o 
   5  10   9        0.01        1.12      1.26 o 
   6  10   9       30.77       34.83      3.78 o 
   7  10   9        7.87       11.46      2.38 o 
   1  11   9       21.80       28.13      3.55 o 
   2  11   9        0.16        4.13      1.39 o 
   4  11   9        0.11       -1.17      1.17 o 
   5  11   9       49.97       61.03      4.31 o 
  -5  -7  10       47.38       52.94      4.81 o 
  -4  -7  10      189.04      186.26      8.18 o 
  -3  -7  10        0.41        0.63      1.26 o 
  -2  -7  10       26.16       21.08      3.15 o 
  -1  -7  10       36.00       36.63      4.00 o 
   0  -7  10        5.48        8.18      2.16 o 
   1  -7  10       50.82       67.05      4.81 o 
   2  -7  10       35.62       32.63      4.04 o 
  -6  -6  10        0.73        1.24      0.98 o 
  -5  -6  10        9.01       13.28      5.24 o 
  -4  -6  10      333.41      328.19      7.37 o 
  -3  -6  10       16.63       15.24      2.56 o 
  -2  -6  10      106.60      104.50      5.66 o 
  -1  -6  10       38.54       34.70      3.73 o 
   0  -6  10       26.83       22.70      3.19 o 
   1  -6  10       90.24      102.34      5.71 o 
   2  -6  10       95.33      105.39      5.89 o 
   3  -6  10        0.38       -0.05      1.24 o 
   4  -6  10        0.09       -0.02      0.92 o 
  -7  -5  10        2.05        4.29      1.55 o 
  -6  -5  10        6.72        8.94      1.69 o 
  -5  -5  10        0.30        2.09      1.37 o 
  -4  -5  10        1.15        2.57      1.01 o 
  -3  -5  10       40.32       40.34      2.46 o 
  -2  -5  10      255.85      237.04      5.54 o 
  -1  -5  10        2.66        2.83      1.30 o 
   0  -5  10        0.52        0.04      0.99 o 
   1  -5  10        8.92       10.52      2.11 o 
   2  -5  10        4.03        3.47      1.00 o 
   3  -5  10       98.70      101.28      3.67 o 
   4  -5  10        0.01        0.55      0.86 o 
   5  -5  10      124.05      141.95      5.93 o 
  -7  -4  10        0.37        2.75      1.37 o 
  -6  -4  10       26.84       26.84      2.41 o 
  -5  -4  10       32.91       31.78      2.30 o 
  -4  -4  10       15.92       11.88      1.49 o 
  -3  -4  10      124.20      122.66      5.75 o 
  -2  -4  10       27.65       29.95      2.29 o 
  -1  -4  10       96.77       91.84      3.08 o 
   0  -4  10       12.69        9.17      1.98 o 
   1  -4  10        0.00        0.88      1.60 o 
   2  -4  10        0.23        1.36      0.79 o 
   3  -4  10        1.57        1.44      1.15 o 
   4  -4  10        0.02       -0.04      0.75 o 
   5  -4  10       25.05       23.10      2.15 o 
   6  -4  10        0.84        0.16      0.80 o 
  -7  -3  10        1.39        0.90      1.53 o 
  -6  -3  10       81.10       83.13      3.46 o 
  -5  -3  10       16.52       13.64      2.52 o 
  -4  -3  10      197.21      179.10      7.75 o 
  -3  -3  10       32.85       37.66      2.43 o 
  -2  -3  10        0.02       -0.46      0.62 o 
  -1  -3  10       91.56       87.84      2.93 o 
   0  -3  10       89.48       79.05      2.71 o 
   1  -3  10       40.06       39.87      1.51 o 
   2  -3  10        5.77        4.67      1.00 o 
   3  -3  10       60.92       54.46      3.60 o 
   4  -3  10        0.40       -0.81      1.66 o 
   5  -3  10       69.38       78.93      6.83 o 
   6  -3  10       49.70       49.14      2.98 o 
   7  -3  10       23.72       27.77      2.51 o 
  -7  -2  10        0.02       -0.40      1.48 o 
  -6  -2  10      137.23      144.27      6.74 o 
  -5  -2  10       66.45       70.92      4.45 o 
  -4  -2  10      148.68      143.01      4.16 o 
  -3  -2  10      343.96      332.71      6.57 o 
  -2  -2  10       25.33       26.62      1.76 o 
  -1  -2  10       96.03       82.13      2.70 o 
   0  -2  10      219.44      197.95      3.44 o 
   1  -2  10       75.35       71.46      1.97 o 
   2  -2  10      134.42      116.64      2.60 o 
   3  -2  10      141.38      119.17      3.53 o 
   4  -2  10       10.01       16.64      1.65 o 
   5  -2  10        3.77        5.60      1.19 o 
   6  -2  10        0.60        0.88      0.90 o 
   7  -2  10        2.45        0.98      0.98 o 
  -8  -1  10       88.34       80.40      5.30 o 
  -7  -1  10        7.40        7.19      2.16 o 
  -6  -1  10       70.56       69.26      4.49 o 
  -5  -1  10        2.82        1.89      1.26 o 
  -4  -1  10        1.09        1.85      0.77 o 
  -3  -1  10       71.44       73.96      2.63 o 
  -2  -1  10       14.15       16.86      1.45 o 
  -1  -1  10      159.62      161.19      2.97 o 
   0  -1  10       10.01        8.92      0.87 o 
   1  -1  10      226.90      228.79      3.79 o 
   2  -1  10      880.13      889.39     12.55 o 
   3  -1  10      105.27       99.61      2.42 o 
   4  -1  10       13.93       14.25      1.11 o 
   5  -1  10      100.51       97.13      3.38 o 
   6  -1  10        5.79        4.56      1.11 o 
   7  -1  10       15.75       18.04      1.94 o 
   8  -1  10        3.65        5.24      2.16 o 
  -7   0  10        0.18        0.49      1.30 o 
  -6   0  10       22.04       22.92      3.10 o 
  -5   0  10        0.17        0.85      1.21 o 
  -4   0  10      115.50      115.06      5.35 o 
  -3   0  10       17.62       22.10      1.53 o 
  -2   0  10       11.12       12.68      1.19 o 
  -1   0  10       39.17       39.07      1.38 o 
   0   0  10       21.46       17.92      1.05 o 
   1   0  10      168.52      166.56      3.08 o 
   2   0  10       32.12       26.24      1.95 o 
   3   0  10        0.22        0.13      0.49 o 
   4   0  10       33.73       27.23      1.42 o 
   5   0  10        4.68        2.78      0.67 o 
   6   0  10       22.39       21.46      1.92 o 
   7   0  10       13.29       17.04      1.81 o 
   8   0  10        4.13        2.76      1.42 o 
  -7   1  10        0.01       -1.08      1.08 o 
  -6   1  10        0.00        2.34      1.39 o 
  -5   1  10       76.08       90.16      5.03 o 
  -4   1  10       11.53       14.79      2.34 o 
  -3   1  10      116.03      113.98      5.03 o 
  -2   1  10      117.01      116.14      5.03 o 
  -1   1  10       89.93       96.62      2.61 o 
   0   1  10      264.54      283.67      6.37 o 
   1   1  10        0.18        0.49      0.87 o 
   2   1  10      246.90      263.59      5.29 o 
   3   1  10      238.49      214.01      3.74 o 
   4   1  10        2.45        1.87      0.60 o 
   5   1  10      200.35      196.28      3.77 o 
   6   1  10       18.11       13.63      1.21 o 
   7   1  10      102.03       93.55      2.71 o 
   8   1  10       13.89       18.24      1.94 o 
   9   1  10        0.29        1.01      0.99 o 
  -7   2  10        0.29        0.31      1.21 o 
  -6   2  10       40.67       37.89      3.82 o 
  -5   2  10      134.29      139.87      6.29 o 
  -4   2  10        4.16        6.02      1.37 o 
  -3   2  10       22.88       20.82      2.18 o 
  -2   2  10       68.42       64.99      3.73 o 
  -1   2  10      126.59      115.69      4.85 o 
   0   2  10       77.20       72.97      2.47 o 
   1   2  10        8.45        8.02      0.76 o 
   2   2  10       25.34       26.05      1.24 o 
   3   2  10       20.07       18.51      1.70 o 
   4   2  10      781.60      742.72      9.13 o 
   5   2  10     1656.72     1657.85     19.46 o 
   6   2  10        0.29       -0.48      0.48 o 
   7   2  10        0.68        0.80      0.92 o 
   8   2  10       15.37       14.31      1.56 o 
   9   2  10       15.37       16.08      1.92 o 
  -7   3  10        3.14        2.92      1.53 o 
  -6   3  10        6.59        8.49      1.89 o 
  -5   3  10        6.78        5.62      1.66 o 
  -4   3  10       49.91       50.64      2.31 o 
  -3   3  10        0.93        1.56      0.73 o 
  -2   3  10       30.56       29.21      2.83 o 
  -1   3  10        4.48        3.55      1.26 o 
   0   3  10       36.69       39.19      2.74 o 
   1   3  10      109.14      115.05      5.55 o 
   2   3  10       73.24       67.47      1.80 o 
   3   3  10        5.82        5.45      0.74 o 
   4   3  10       50.23       48.29      1.73 o 
   5   3  10      997.63      971.25     11.54 o 
   6   3  10      149.44      141.32      3.91 o 
   7   3  10        9.54        8.98      1.08 o 
   8   3  10        4.15        3.57      0.82 o 
   9   3  10       20.00       17.31      1.59 o 
  -6   4  10        4.80        7.37      2.02 o 
  -5   4  10        0.76        0.70      0.79 o 
  -4   4  10       64.02       64.47      3.69 o 
  -3   4  10      147.54      153.48      5.21 o 
  -2   4  10       17.25       20.36      2.52 o 
  -1   4  10       36.02       33.48      2.92 o 
   0   4  10       12.00       13.66      1.89 o 
   1   4  10      305.27      291.87      8.27 o 
   2   4  10       48.46       47.87      3.06 o 
   3   4  10        8.81        9.89      1.69 o 
   4   4  10      283.45      261.46      4.35 o 
   5   4  10        0.70        0.62      0.58 o 
   6   4  10      168.59      157.15      4.21 o 
   7   4  10       10.03        8.27      1.08 o 
   8   4  10        5.16        4.48      0.91 o 
   9   4  10        2.82        4.38      1.01 o 
  -6   5  10        0.76        1.02      1.08 o 
  -5   5  10        5.79        4.65      1.17 o 
  -4   5  10        3.06        5.44      1.19 o 
  -3   5  10        0.75        0.06      1.17 o 
  -2   5  10       10.44       11.61      2.58 o 
  -1   5  10       36.14       38.70      3.10 o 
   0   5  10      231.01      232.12      7.37 o 
   1   5  10      248.22      219.04      7.01 o 
   2   5  10      211.12      191.50      4.59 o 
   3   5  10        7.90        3.03      0.86 o 
   4   5  10        1.19        0.23      0.53 o 
   5   5  10        5.90        2.64      0.69 o 
   6   5  10      176.01      165.65      3.59 o 
   7   5  10       26.63       24.17      1.64 o 
   8   5  10       12.95       11.95      1.60 o 
   9   5  10       89.00       94.95      3.62 o 
  -5   6  10       63.23       61.75      4.27 o 
  -4   6  10       22.18       22.68      2.18 o 
  -3   6  10      372.73      398.41      7.91 o 
  -2   6  10        8.48        7.21      1.24 o 
  -1   6  10      451.20      423.38     11.15 o 
   0   6  10      181.50      167.02      6.16 o 
   1   6  10       64.14       52.99      3.42 o 
   2   6  10       29.21       22.20      2.56 o 
   3   6  10      425.37      372.21      7.20 o 
   4   6  10       11.92       10.67      1.38 o 
   5   6  10      502.40      461.32      8.61 o 
   6   6  10       15.27       19.08      1.41 o 
   7   6  10       24.59       21.45      1.57 o 
   8   6  10       48.23       52.59      2.25 o 
   9   6  10        0.02        0.94      0.80 o 
  -4   7  10        0.13       -0.81      1.30 o 
  -3   7  10       88.11       90.25      3.46 o 
  -2   7  10      169.14      164.17      8.00 o 
  -1   7  10      394.95      377.58      7.41 o 
   0   7  10      277.68      287.54      8.68 o 
   1   7  10        3.67        2.70      1.26 o 
   2   7  10      194.93      179.88      6.65 o 
   3   7  10      361.87      350.71     10.11 o 
   4   7  10      135.04      124.95      4.16 o 
   5   7  10       86.94       61.93      3.26 o 
   6   7  10        3.32        5.37      5.80 o 
   7   7  10       19.03       24.47      1.72 o 
   8   7  10        7.66        9.15      2.01 o 
   9   7  10        0.84        2.75      0.99 o 
  -3   8  10        3.53        3.78      1.66 o 
  -2   8  10      111.74      110.63      3.84 o 
  -1   8  10       43.45       46.57      2.50 o 
   0   8  10       20.61       25.30      2.79 o 
   1   8  10        0.04       -0.18      0.90 o 
   2   8  10       13.71       11.19      2.07 o 
   3   8  10        0.81        1.71      1.03 o 
   4   8  10        3.62        1.39      1.17 o 
   5   8  10       42.37       46.97      3.95 o 
   6   8  10       18.75       14.76      1.67 o 
   7   8  10        2.09        2.54      0.99 o 
   8   8  10        0.03       -0.47      0.90 o 
  -2   9  10       18.62       22.88      3.28 o 
  -1   9  10       42.18       44.72      4.09 o 
   0   9  10       53.87       51.41      3.91 o 
   1   9  10       61.96       60.04      3.82 o 
   2   9  10       75.30       73.44      4.40 o 
   3   9  10        4.59        4.81      1.57 o 
   4   9  10       33.13       44.00      3.87 o 
   5   9  10       35.89       39.82      3.82 o 
   6   9  10       21.12       20.94      3.01 o 
   7   9  10       26.94       33.84      3.78 o 
   8   9  10        0.70        1.60      1.57 o 
   0  10  10       36.37       43.14      4.13 o 
   1  10  10        3.03        3.82      1.57 o 
   2  10  10       37.66       42.25      3.69 o 
   3  10  10        1.37        4.13      1.48 o 
   4  10  10        9.45       12.45      2.34 o 
   5  10  10        0.83        3.55      1.75 o 
   6  10  10        0.67       -1.08      1.08 o 
   3  11  10       13.88       15.15      2.56 o 
  -3  -7  11       49.70       52.49      4.90 o 
  -2  -7  11        0.12       -1.08      1.08 o 
  -1  -7  11        3.78        5.35      1.71 o 
   0  -7  11        0.01       -0.31      0.99 o 
  -5  -6  11       88.63       91.21      3.88 o 
  -4  -6  11       36.33       38.32      2.72 o 
  -3  -6  11       65.61       68.58      4.76 o 
  -2  -6  11        0.24        0.67      1.21 o 
  -1  -6  11       21.74       18.74      2.92 o 
   0  -6  11        4.47        5.84      1.89 o 
   1  -6  11        9.79       10.79      2.38 o 
   2  -6  11       16.88       20.72      3.06 o 
   3  -6  11      203.57      218.21      9.12 o 
  -6  -5  11        0.90        0.23      0.92 o 
  -5  -5  11        1.48        1.77      1.10 o 
  -4  -5  11        6.49        5.62      1.17 o 
  -3  -5  11        0.10        0.63      1.01 o 
  -2  -5  11       55.28       59.82      4.18 o 
  -1  -5  11        9.32       11.46      2.38 o 
   0  -5  11       17.62       13.57      2.47 o 
   1  -5  11        0.01       -0.63      0.90 o 
   2  -5  11       75.75       77.44      4.90 o 
   3  -5  11        2.00        4.55      1.08 o 
   4  -5  11        5.96        8.90      2.54 o 
  -6  -4  11        2.73        3.06      1.30 o 
  -5  -4  11       20.61       21.55      2.00 o 
  -4  -4  11        0.59        0.15      0.82 o 
  -3  -4  11        6.46        7.30      1.71 o 
  -2  -4  11      157.58      156.97     11.17 o 
  -1  -4  11      136.97      132.27      4.05 o 
   0  -4  11       88.90       93.44      4.99 o 
   1  -4  11      110.09      104.50      5.35 o 
   2  -4  11        6.94       15.38      1.63 o 
   3  -4  11        0.24        0.03      0.79 o 
   4  -4  11        0.09        0.50      1.57 o 
   5  -4  11        0.07        0.61      0.97 o 
  -7  -3  11        3.40        2.74      1.66 o 
  -6  -3  11        7.82        6.34      2.34 o 
  -5  -3  11      108.71      107.64      3.81 o 
  -4  -3  11        2.45        1.17      0.85 o 
  -3  -3  11       61.43       56.64      2.55 o 
  -2  -3  11      284.45      276.00      6.01 o 
  -1  -3  11       17.02       18.53      1.80 o 
   0  -3  11      190.10      184.23      4.54 o 
   1  -3  11      902.33      857.02     12.80 o 
   2  -3  11        9.36       12.77      2.47 o 
   3  -3  11        3.07        0.12      0.75 o 
   4  -3  11      174.36      162.12      4.67 o 
   5  -3  11        2.77        4.27      1.14 o 
   6  -3  11       22.42       22.23      2.26 o 
  -7  -2  11       13.29       15.42      3.01 o 
  -6  -2  11        4.12        4.85      1.89 o 
  -5  -2  11        7.09        8.76      2.07 o 
  -4  -2  11       16.92       19.93      1.83 o 
  -3  -2  11       31.75       34.35      2.14 o 
  -2  -2  11      217.34      220.94      5.08 o 
  -1  -2  11       13.84       13.56      1.41 o 
   0  -2  11       28.52       26.95      1.78 o 
   1  -2  11        1.08        2.09      0.60 o 
   2  -2  11        0.40       -0.27      0.54 o 
   3  -2  11      397.50      347.68      7.24 o 
   4  -2  11       43.63       51.92      2.52 o 
   5  -2  11       71.18       69.99      3.06 o 
   6  -2  11       45.12       43.45      4.36 o 
   7  -2  11        2.69        4.27      1.14 o 
  -7  -1  11        0.26        0.00      1.48 o 
  -6  -1  11        5.74        4.36      1.93 o 
  -5  -1  11        1.92       -0.22      1.30 o 
  -4  -1  11       20.20       22.34      3.01 o 
  -3  -1  11       26.42       23.42      1.89 o 
  -2  -1  11       79.06       70.54      4.25 o 
  -1  -1  11      132.91      138.18      3.64 o 
   0  -1  11      170.93      165.36      4.39 o 
   1  -1  11        4.98        6.01      0.77 o 
   2  -1  11        3.79        4.28      0.68 o 
   3  -1  11       29.13       24.06      1.41 o 
   4  -1  11       80.21       91.29      3.19 o 
   5  -1  11       75.52       80.04      3.13 o 
   6  -1  11        0.27        1.11      0.94 o 
   7  -1  11        8.07        7.02      1.37 o 
  -7   0  11        6.63        7.01      2.20 o 
  -6   0  11        3.02        1.53      1.44 o 
  -5   0  11       47.07       53.66      4.40 o 
  -4   0  11       11.03       13.17      2.34 o 
  -3   0  11       19.84       17.17      2.47 o 
  -2   0  11       58.34       55.82      3.55 o 
  -1   0  11        1.52        1.03      0.56 o 
   0   0  11      189.45      188.24      4.21 o 
   1   0  11        5.19        6.69      0.93 o 
   2   0  11      395.55      392.96      5.67 o 
   3   0  11       44.06       36.11      1.60 o 
   4   0  11      465.10      456.39      6.53 o 
   5   0  11       26.23       23.58      1.49 o 
   6   0  11       10.94       10.79      1.46 o 
   7   0  11      116.18      123.77      4.25 o 
   8   0  11        8.93        9.20      1.55 o 
  -7   1  11        3.99        6.25      1.98 o 
  -6   1  11       16.84       10.56      2.29 o 
  -5   1  11        5.21        5.71      1.89 o 
  -4   1  11      263.22      264.12      8.90 o 
  -3   1  11        1.75        3.82      1.48 o 
  -2   1  11       43.51       42.88      3.46 o 
  -1   1  11      178.56      185.54      6.56 o 
   0   1  11       44.54       41.57      1.49 o 
   1   1  11      147.52      137.84      2.81 o 
   2   1  11     1598.01     1649.36     17.59 o 
   3   1  11       23.80       28.05      1.43 o 
   4   1  11        6.16        8.04      0.96 o 
   5   1  11       51.40       44.66      1.81 o 
   6   1  11       22.84       18.98      1.56 o 
   7   1  11        2.64        2.11      0.89 o 
   8   1  11       15.53       14.13      2.38 o 
  -7   2  11        0.02        0.67      1.62 o 
  -6   2  11        2.60        0.94      1.53 o 
  -5   2  11       65.12       69.30      4.49 o 
  -4   2  11       82.21       92.67      4.99 o 
  -3   2  11       14.61       14.92      2.34 o 
  -2   2  11      126.36      129.35      5.53 o 
  -1   2  11      103.04       99.06      4.67 o 
   0   2  11       27.60       25.44      1.69 o 
   1   2  11      242.55      232.81      4.95 o 
   2   2  11      316.93      287.50      4.48 o 
   3   2  11       12.11       11.14      1.01 o 
   4   2  11      258.01      240.37      4.25 o 
   5   2  11       15.25       12.67      1.15 o 
   6   2  11      111.57      110.75      3.18 o 
   7   2  11        0.17        0.99      0.63 o 
   8   2  11       18.73       20.27      2.02 o 
   9   2  11        1.19        0.90      0.91 o 
  -6   3  11       41.10       40.22      4.09 o 
  -5   3  11        2.77        4.22      1.57 o 
  -4   3  11       52.67       48.56      2.46 o 
  -3   3  11      140.72      134.26      9.17 o 
  -2   3  11      166.99      177.45      6.61 o 
  -1   3  11       49.16       49.71      3.28 o 
   0   3  11        3.02        2.74      1.21 o 
   1   3  11       54.14       49.37      2.17 o 
   2   3  11      120.61      103.63      3.93 o 
   3   3  11      122.93      109.43      2.57 o 
   4   3  11      148.05      133.11      2.96 o 
   5   3  11        0.29        1.95      0.67 o 
   6   3  11        2.33        1.35      0.71 o 
   7   3  11       14.58       14.38      1.48 o 
   8   3  11        3.49        4.47      1.15 o 
   9   3  11        1.96        1.89      0.93 o 
  -6   4  11       11.99       13.75      2.61 o 
  -5   4  11        1.67        3.19      1.44 o 
  -4   4  11        8.84        8.59      1.30 o 
  -3   4  11        0.02       -0.47      0.97 o 
  -2   4  11       12.25       13.89      2.25 o 
  -1   4  11       68.84       68.04      3.87 o 
   0   4  11      124.57      121.17      5.17 o 
   1   4  11        0.11       -0.45      0.90 o 
   2   4  11       22.99       21.27      1.70 o 
   3   4  11      258.87      260.47      5.78 o 
   4   4  11      149.37      139.12      3.04 o 
   5   4  11       19.99       20.15      1.38 o 
   6   4  11       28.01       28.56      1.70 o 
   7   4  11       92.10       82.57      2.63 o 
   8   4  11       14.60       19.19      1.60 o 
   9   4  11       13.35       16.15      1.74 o 
  -5   5  11        2.84        2.53      2.13 o 
  -4   5  11      165.04      168.78      4.74 o 
  -3   5  11       30.29       31.01      2.21 o 
  -2   5  11       23.29       26.56      2.97 o 
  -1   5  11       34.66       32.45      3.10 o 
   0   5  11      298.27      287.41      8.63 o 
   1   5  11       39.50       45.66      3.10 o 
   2   5  11      492.67      486.41     16.41 o 
   3   5  11     1136.36     1138.08     16.42 o 
   4   5  11       61.24       61.84      2.65 o 
   5   5  11        2.18        0.95      1.84 o 
   6   5  11       20.16       23.59      1.57 o 
   7   5  11        0.43        1.17      0.70 o 
   8   5  11       27.36       26.96      1.84 o 
   9   5  11       22.48       24.19      2.41 o 
  -5   6  11        3.10        3.70      1.22 o 
  -4   6  11      386.64      386.56      8.02 o 
  -3   6  11       86.64       83.18      3.30 o 
  -2   6  11       66.98       65.64      2.81 o 
  -1   6  11        0.20        0.31      1.08 o 
   0   6  11        0.69        0.99      1.03 o 
   1   6  11        3.04        4.00      1.26 o 
   2   6  11       25.34       21.57      2.56 o 
   3   6  11       13.47       11.07      2.70 o 
   4   6  11      232.18      210.94      5.26 o 
   5   6  11        9.06        8.17      2.13 o 
   6   6  11       54.81       60.99      2.83 o 
   7   6  11       10.65        9.36      1.18 o 
   8   6  11        2.47        3.54      0.93 o 
   9   6  11       12.31       14.51      1.58 o 
  -4   7  11       26.03       27.55      3.55 o 
  -3   7  11        0.95       -0.26      0.99 o 
  -2   7  11       56.12       54.06      2.67 o 
  -1   7  11       37.21       37.03      3.37 o 
   0   7  11       92.97       84.81      4.49 o 
   1   7  11      212.92      208.33      7.37 o 
   2   7  11       22.21       19.33      2.56 o 
   3   7  11       31.85       29.44      3.15 o 
   4   7  11       53.12       49.44      2.60 o 
   5   7  11        0.01       -0.55      1.28 o 
   6   7  11        0.00        1.14      0.89 o 
   7   7  11       21.22       17.88      4.09 o 
   8   7  11       14.98       17.58      2.67 o 
  -3   8  11        1.56        2.70      1.71 o 
  -2   8  11        2.87        0.99      1.06 o 
  -1   8  11        0.03       -0.72      0.75 o 
   0   8  11       15.25       17.71      2.47 o 
   1   8  11        8.13        9.98      1.93 o 
   2   8  11        3.82        3.42      1.39 o 
   3   8  11       27.58       26.38      3.06 o 
   4   8  11        2.28       -0.09      1.03 o 
   5   8  11        0.64        1.08      0.99 o 
   6   8  11        9.46        9.08      1.48 o 
   7   8  11       33.23       35.55      2.70 o 
   8   8  11        6.54        7.46      1.59 o 
  -1   9  11       15.10       17.12      2.88 o 
   0   9  11        4.63        2.99      1.37 o 
   1   9  11        7.55        8.00      1.71 o 
   2   9  11      105.90      113.89      5.53 o 
   3   9  11       15.70       12.54      2.20 o 
   4   9  11        7.33        7.77      1.89 o 
   5   9  11       33.95       38.25      3.91 o 
   6   9  11       27.27       28.18      3.60 o 
   7   9  11        0.42        2.07      1.48 o 
   0  10  11       41.86       39.50      4.09 o 
   1  10  11       37.51       36.26      2.59 o 
   2  10  11        3.79        8.63      1.89 o 
   3  10  11       13.94       17.12      2.65 o 
   4  10  11       13.36       20.09      2.97 o 
   5  10  11       13.12       16.18      2.74 o 
   6  10  11        8.07        9.75      2.20 o 
  -3  -6  12        8.42        9.21      2.25 o 
  -2  -6  12       13.09       14.34      2.61 o 
  -1  -6  12       18.87       26.38      3.46 o 
   0  -6  12       55.96       62.11      5.08 o 
   1  -6  12       50.66       54.47      4.90 o 
  -5  -5  12       22.81       23.04      2.29 o 
  -4  -5  12        5.18        6.75      1.33 o 
  -3  -5  12       23.94       27.66      2.30 o 
  -2  -5  12        0.21       -0.40      1.08 o 
  -1  -5  12        8.35        8.22      1.93 o 
   0  -5  12        1.86        3.87      1.53 o 
   1  -5  12       15.79       11.15      2.38 o 
   2  -5  12        0.24        1.48      1.30 o 
   3  -5  12       51.62       63.59      5.12 o 
  -5  -4  12       15.96       17.14      2.47 o 
  -4  -4  12       19.46       23.80      3.37 o 
  -3  -4  12        9.71       11.15      1.49 o 
  -2  -4  12       33.82       32.82      2.63 o 
  -1  -4  12        2.25        2.20      1.26 o 
   0  -4  12        0.07       -0.40      1.03 o 
   1  -4  12       16.49       16.63      2.65 o 
   2  -4  12        6.25        5.80      1.75 o 
   3  -4  12       43.56       40.96      2.65 o 
   4  -4  12       43.38       44.60      2.86 o 
  -6  -3  12       58.08       54.02      4.90 o 
  -5  -3  12       64.98       60.63      4.90 o 
  -4  -3  12        0.09        0.15      1.03 o 
  -3  -3  12       48.50       48.63      2.56 o 
  -2  -3  12        1.27        0.36      1.03 o 
  -1  -3  12       30.04       36.86      6.11 o 
   0  -3  12        0.53        1.08      0.86 o 
   1  -3  12      203.40      195.12      7.37 o 
   2  -3  12        0.88        1.26      1.15 o 
   3  -3  12       43.28       49.81      2.61 o 
   4  -3  12        2.26        3.86      1.11 o 
   5  -3  12        4.20        3.48      1.10 o 
  -6  -2  12       48.70       52.13      4.90 o 
  -5  -2  12      119.43      119.64      6.20 o 
  -3  -2  12       11.71       10.99      1.64 o 
  -2  -2  12       23.61       22.06      1.80 o 
  -1  -2  12      176.73      179.76      6.56 o 
   0  -2  12      372.56      366.01      7.07 o 
   1  -2  12       10.20       14.20      1.19 o 
   2  -2  12        0.00        0.13      1.69 o 
   3  -2  12        6.89        7.12      1.20 o 
   4  -2  12        0.00        1.20      1.87 o 
   5  -2  12       11.76       11.06      1.57 o 
   6  -2  12       77.41       93.45      3.78 o 
  -6  -1  12       13.76       20.40      3.19 o 
  -5  -1  12       12.29       13.48      2.65 o 
  -4  -1  12        7.23        6.29      1.93 o 
  -3  -1  12       73.54       69.03      4.27 o 
  -2  -1  12      128.50      131.96      5.80 o 
  -1  -1  12        0.50        2.27      0.79 o 
   0  -1  12      140.40      143.32      3.01 o 
   1  -1  12       12.87       14.25      1.14 o 
   2  -1  12       37.46       40.89      1.68 o 
   3  -1  12        6.10        9.14      1.00 o 
   4  -1  12       21.00       20.89      1.85 o 
   5  -1  12       29.97       34.94      3.37 o 
   6  -1  12        0.04        1.33      0.92 o 
   7  -1  12       56.48       66.87      3.24 o 
  -6   0  12        4.06        6.11      2.02 o 
  -5   0  12        0.02       -0.72      1.12 o 
  -4   0  12        0.02       -1.03      1.03 o 
  -3   0  12       13.24       11.60      2.38 o 
  -2   0  12        5.84        8.67      1.93 o 
  -1   0  12       22.91       20.63      2.61 o 
   0   0  12        0.31        0.34      1.01 o 
   1   0  12        0.03        0.55      0.48 o 
   2   0  12       76.24       76.48      2.21 o 
   3   0  12        0.81        0.82      0.70 o 
   4   0  12        3.27        5.17      0.81 o 
   5   0  12        2.84        4.91      1.09 o 
   6   0  12       23.60       29.68      2.35 o 
   7   0  12       39.11       47.53      5.73 o 
  -6   1  12        0.00        1.35      1.39 o 
  -5   1  12        9.08       13.39      2.61 o 
  -4   1  12        1.36       -0.94      0.94 o 
  -3   1  12      123.17      115.91      5.57 o 
  -2   1  12      179.52      186.44      7.15 o 
  -1   1  12        4.66        3.69      1.44 o 
   0   1  12       35.31       31.56      1.89 o 
   1   1  12      287.69      275.29      4.45 o 
   2   1  12      196.45      190.77      3.61 o 
   3   1  12      358.59      357.23      8.04 o 
   4   1  12        5.92        4.50      0.83 o 
   5   1  12      165.61      156.96      3.79 o 
   6   1  12       10.95       15.67      2.08 o 
   7   1  12        0.01       -0.57      0.75 o 
   8   1  12        7.93        8.58      1.89 o 
  -6   2  12       12.52       14.88      2.70 o 
  -5   2  12        5.60        5.80      1.84 o 
  -4   2  12       42.27       43.82      4.09 o 
  -3   2  12        0.38       -0.90      0.90 o 
  -2   2  12        8.41        9.66      2.02 o 
  -1   2  12       87.44       84.14      4.49 o 
   0   2  12       13.95       12.41      1.31 o 
   1   2  12       17.09       15.03      1.48 o 
   2   2  12      383.82      361.27      6.83 o 
   3   2  12     1910.48     1870.84     19.94 o 
   4   2  12       43.69       33.54      1.67 o 
   5   2  12       10.89       12.28      1.36 o 
   6   2  12       21.00       16.85      1.38 o 
   7   2  12       13.71        9.71      1.19 o 
   8   2  12       38.98       36.34      2.66 o 
  -6   3  12        0.03        1.21      1.57 o 
  -5   3  12        0.82       -0.04      1.30 o 
  -4   3  12        3.57        4.13      1.62 o 
  -3   3  12        0.24        1.55      1.35 o 
  -2   3  12        0.25       -0.22      0.94 o 
  -1   3  12       44.23       41.71      3.46 o 
   0   3  12       71.76       66.43      3.91 o 
   1   3  12        7.66        6.22      1.09 o 
   2   3  12       24.34       22.18      2.52 o 
   3   3  12      147.84      142.38      3.97 o 
   4   3  12       11.20       10.00      1.03 o 
   5   3  12       11.58       12.75      1.19 o 
   6   3  12       16.68       18.78      1.46 o 
   7   3  12        3.91        3.45      0.81 o 
   8   3  12       39.48       40.29      2.19 o 
  -5   4  12       64.19       67.46      4.58 o 
  -4   4  12        0.42       -0.63      1.01 o 
  -3   4  12       24.27       25.37      2.01 o 
  -2   4  12       37.71       37.57      3.51 o 
  -1   4  12       26.27       23.55      2.83 o 
   0   4  12        0.20       -0.13      0.90 o 
   1   4  12        6.16        4.58      1.53 o 
   2   4  12      221.14      191.05      4.75 o 
   3   4  12        0.67        1.42      0.84 o 
   4   4  12      232.16      207.59      5.10 o 
   5   4  12        2.08        1.91      0.68 o 
   6   4  12       14.40       13.38      1.29 o 
   7   4  12       93.17      103.30      3.00 o 
   8   4  12       24.13       25.45      1.86 o 
  -5   5  12       70.07       67.86      4.58 o 
  -4   5  12       14.24       14.02      2.20 o 
  -3   5  12       22.20       24.77      2.10 o 
  -2   5  12       33.52       35.59      3.51 o 
  -1   5  12      180.70      173.49      6.74 o 
   0   5  12      182.82      184.87      6.92 o 
   1   5  12       33.16       26.29      2.92 o 
   2   5  12       17.50       15.88      1.67 o 
   3   5  12      188.31      168.73     11.98 o 
   4   5  12       23.39       15.27      3.42 o 
   5   5  12       36.00       30.29      2.27 o 
   6   5  12       27.21       28.24      2.24 o 
   7   5  12       65.21       70.29      2.49 o 
   8   5  12        8.53       10.77      1.34 o 
  -4   6  12        0.12        0.61      1.06 o 
  -3   6  12      276.14      281.98      6.64 o 
  -2   6  12      184.99      189.45      5.06 o 
  -1   6  12        6.27        3.95      1.44 o 
   0   6  12       29.99       34.34      3.33 o 
   1   6  12      636.09      589.28     14.61 o 
   2   6  12       80.83       77.39      4.40 o 
   3   6  12      420.40      380.79      7.74 o 
   4   6  12       10.08       12.16      3.10 o 
   5   6  12        0.93        2.28      1.73 o 
   6   6  12       55.34       60.65      2.92 o 
   7   6  12        0.18       -0.55      0.90 o 
   8   6  12        0.01       -0.90      0.90 o 
  -3   7  12       13.72       14.24      2.61 o 
  -2   7  12      146.44      151.88      4.64 o 
  -1   7  12       11.64       13.39      2.20 o 
   0   7  12       31.52       28.54      3.10 o 
   1   7  12       10.51        7.55      1.80 o 
   2   7  12       22.35       23.64      2.92 o 
   3   7  12        0.79        2.11      1.26 o 
   4   7  12      108.33      107.51      3.80 o 
   5   7  12        0.18        0.03      0.75 o 
   6   7  12        0.70        0.87      1.24 o 
   7   7  12        0.02        0.16      1.30 o 
   8   7  12       18.05       19.49      2.14 o 
  -2   8  12        6.42        4.34      1.87 o 
  -1   8  12        2.46        3.54      1.10 o 
   0   8  12       16.16       21.17      2.74 o 
   1   8  12        0.03       -0.40      0.99 o 
   2   8  12        0.58        3.28      1.44 o 
   3   8  12       31.74       39.37      3.78 o 
   4   8  12        7.18        4.85      1.75 o 
   5   8  12        0.43        1.26      1.12 o 
   6   8  12       10.02       10.65      1.55 o 
   7   8  12        0.55        0.86      1.10 o 
  -1   9  12       60.81       55.33      2.97 o 
   0   9  12        4.32        5.28      1.17 o 
   1   9  12        4.96        3.73      1.62 o 
   2   9  12       46.99       56.63      3.95 o 
   3   9  12       16.89       23.73      3.19 o 
   4   9  12        4.29        3.69      1.66 o 
   5   9  12        7.14        5.12      1.80 o 
   6   9  12        0.62       -0.27      0.94 o 
   2  10  12        1.76        4.36      1.62 o 
   3  10  12        7.61        6.16      1.89 o 
   4  10  12        5.56        8.00      2.16 o 
  -3  -5  13       37.78       39.28      3.91 o 
  -2  -5  13        8.90        8.85      1.98 o 
  -1  -5  13        0.14       -0.94      0.94 o 
   0  -5  13       60.89       65.08      4.58 o 
   1  -5  13       20.54       24.67      3.37 o 
   2  -5  13        0.18        0.58      1.26 o 
  -4  -4  13      170.66      182.22      5.37 o 
  -3  -4  13       44.58       44.56      2.74 o 
  -2  -4  13       88.61      100.30      3.67 o 
  -1  -4  13      185.71      165.04      6.97 o 
   0  -4  13        1.27        1.08      1.17 o 
   1  -4  13        5.31        5.57      1.75 o 
   2  -4  13       57.94       57.84      4.76 o 
   3  -4  13       50.11       57.71      4.81 o 
  -5  -3  13       15.67       15.42      2.97 o 
  -4  -3  13       15.98       17.62      2.97 o 
  -3  -3  13        7.84        8.82      1.53 o 
  -2  -3  13       34.25       37.70      2.46 o 
  -1  -3  13      225.31      222.59      5.78 o 
   0  -3  13        1.88        3.51      1.35 o 
   1  -3  13       34.70       27.68      3.19 o 
   2  -3  13       41.67       33.53      3.55 o 
   3  -3  13       17.86       19.92      1.90 o 
   4  -3  13        4.66        6.54      1.46 o 
   5  -3  13       18.45       25.22      2.34 o 
  -5  -2  13       58.77       64.99      4.76 o 
  -4  -2  13       93.26      101.21      5.71 o 
  -3  -2  13       59.99       63.06      4.36 o 
  -2  -2  13       79.76       83.64      4.67 o 
  -1  -2  13        1.73        1.78      0.89 o 
   0  -2  13        4.38        5.53      1.07 o 
   1  -2  13      242.57      236.60      5.52 o 
   2  -2  13      137.73      142.44      4.10 o 
   3  -2  13       81.58       81.45      3.16 o 
   4  -2  13       56.72       59.09      3.01 o 
   5  -2  13       10.40        9.19      1.54 o 
  -6  -1  13       12.87       20.58      3.46 o 
  -5  -1  13        0.89        0.99      1.71 o 
  -4  -1  13        5.53        3.55      1.75 o 
  -2  -1  13       73.74       71.28      4.40 o 
  -1  -1  13        0.01        1.21      1.21 o 
   0  -1  13        1.08        1.02      0.75 o 
   1  -1  13       71.88       67.97      3.95 o 
   2  -1  13       64.71       57.05      2.01 o 
   3  -1  13       20.38       22.04      1.91 o 
   4  -1  13        2.96        1.72      0.88 o 
   5  -1  13       14.99       17.43      1.81 o 
   6  -1  13       75.82       86.98      3.62 o 
  -6   0  13       16.18       18.83      3.15 o 
  -5   0  13       15.99       17.39      2.97 o 
  -4   0  13       27.62       28.36      3.60 o 
  -3   0  13       30.75       28.67      3.42 o 
  -2   0  13      101.82      102.74      5.26 o 
  -1   0  13        3.57        3.37      1.57 o 
   0   0  13      766.60      809.18     12.25 o 
   1   0  13        0.64        1.04      0.94 o 
   2   0  13       96.88      100.03      3.01 o 
   3   0  13       28.87       25.15      1.71 o 
   4   0  13        9.27        8.71      1.03 o 
   5   0  13      105.35      109.66      3.75 o 
   6   0  13        0.35        0.58      0.85 o 
   7   0  13       23.00       29.21      2.50 o 
  -6   1  13       89.23      102.65      6.16 o 
  -5   1  13        1.14        3.78      1.89 o 
  -4   1  13        1.49        1.08      1.12 o 
  -3   1  13        8.66        9.39      2.16 o 
  -2   1  13        9.90       13.84      2.43 o 
  -1   1  13      210.57      191.39      7.19 o 
   0   1  13      779.17      787.41     12.10 o 
   1   1  13        0.01       -0.23      0.65 o 
   2   1  13       11.30       14.37      1.20 o 
   3   1  13       62.80       56.64      1.98 o 
   4   1  13        0.90        0.30      0.82 o 
   5   1  13        0.37        0.56      0.62 o 
   6   1  13       51.11       52.63      4.31 o 
   7   1  13        1.66        3.10      0.97 o 
  -5   2  13        4.68        6.47      1.98 o 
  -4   2  13      122.91      119.06      6.20 o 
  -3   2  13       17.90       20.63      2.92 o 
  -2   2  13        1.79        3.19      1.48 o 
  -1   2  13       56.41       56.72      3.91 o 
   0   2  13       98.25       90.91      3.13 o 
   1   2  13       97.76       96.95      4.76 o 
   2   2  13      230.87      213.09      5.07 o 
   3   2  13        0.43       -0.04      1.42 o 
   4   2  13      113.36      112.22      3.84 o 
   5   2  13        0.02       -0.63      0.63 o 
   6   2  13        0.21        0.80      0.67 o 
   7   2  13        0.00        2.45      0.94 o 
   8   2  13       64.79       65.65      5.78 o 
  -5   3  13       54.63       48.13      4.63 o 
  -4   3  13       10.55       14.38      2.65 o 
  -3   3  13       34.95       36.09      3.73 o 
  -2   3  13        5.46        3.82      1.44 o 
  -1   3  13      101.43       99.33      5.08 o 
   0   3  13       86.50       83.28      4.58 o 
   1   3  13        6.38        4.17      1.57 o 
   2   3  13       88.78       83.21      3.07 o 
   3   3  13        2.05        1.86      0.92 o 
   4   3  13       57.37       55.63      2.61 o 
   5   3  13       72.76       62.44      3.25 o 
   6   3  13        1.44        0.75      0.71 o 
   7   3  13        0.09        0.20      0.88 o 
   8   3  13       25.41       24.48      1.95 o 
  -5   4  13        3.26        2.56      1.62 o 
  -4   4  13        7.15        9.84      2.34 o 
  -3   4  13       67.98       73.43      3.42 o 
  -2   4  13      143.47      142.48      6.38 o 
  -1   4  13       17.64       16.94      2.52 o 
   0   4  13       26.16       23.24      2.88 o 
   1   4  13      518.65      482.56     12.68 o 
   2   4  13      103.95      103.27      3.48 o 
   3   4  13       22.76       22.64      1.94 o 
   4   4  13        3.92        2.69      0.91 o 
   5   4  13        0.27        0.34      1.35 o 
   6   4  13       48.45       51.58      2.77 o 
   7   4  13       79.22       87.21      3.29 o 
   8   4  13        4.32        5.34      1.08 o 
  -4   5  13        2.73        1.62      1.53 o 
  -3   5  13        3.81        4.44      1.15 o 
  -2   5  13       97.99       95.10      5.17 o 
  -1   5  13        5.33        4.40      1.53 o 
   0   5  13       32.95       33.71      3.42 o 
   1   5  13      288.10      277.97      8.99 o 
   2   5  13        0.26       -0.67      1.03 o 
   3   5  13        1.64        2.12      1.01 o 
   4   5  13       54.39       54.79      2.67 o 
   5   5  13        0.15        0.13      0.73 o 
   6   5  13        5.97        3.78      1.14 o 
   7   5  13        0.17        0.91      0.93 o 
   8   5  13       50.52       62.89      3.18 o 
  -3   6  13        5.18        6.62      1.34 o 
  -2   6  13       22.11       24.09      4.27 o 
  -1   6  13       49.11       47.59      3.95 o 
   0   6  13        0.14       -0.90      1.03 o 
   1   6  13        0.69        1.26      1.39 o 
   2   6  13      206.41      190.35      7.33 o 
   3   6  13        0.19       -0.63      0.63 o 
   4   6  13       31.51       34.71      2.49 o 
   5   6  13       10.69        5.62      2.38 o 
   6   6  13        1.36        2.43      1.05 o 
   7   6  13       46.18       52.53      5.03 o 
   8   6  13        8.71        8.82      1.78 o 
  -2   7  13       23.16       20.12      2.07 o 
  -1   7  13       57.55       56.45      4.00 o 
   0   7  13       47.45       44.13      3.82 o 
   1   7  13       65.22       59.77      4.04 o 
   2   7  13       12.16       11.95      2.29 o 
   3   7  13       11.31       11.68      2.20 o 
   4   7  13        0.14        0.81      1.03 o 
   5   7  13       45.60       42.14      3.35 o 
   6   7  13        0.01       -0.63      2.04 o 
   7   7  13        3.07        5.16      1.29 o 
  -1   8  13        5.13        5.01      1.22 o 
   0   8  13        8.58       10.83      2.16 o 
   1   8  13        9.59       11.15      2.20 o 
   2   8  13       28.12       32.99      3.55 o 
   3   8  13        9.73        7.51      1.93 o 
   4   8  13       24.08       20.22      2.97 o 
   5   8  13        0.84       -0.31      1.26 o 
   6   8  13        0.17        0.04      0.92 o 
   1   9  13        4.26        3.78      1.48 o 
   2   9  13        1.53        3.55      1.44 o 
   3   9  13        9.35       11.86      2.34 o 
   4   9  13        1.78        0.18      1.26 o 
   5   9  13        1.97        4.81      1.71 o 
  -3  -4  14        0.90        1.08      1.71 o 
  -2  -4  14        2.92        3.01      1.39 o 
  -1  -4  14       81.87       71.55      4.63 o 
   0  -4  14        9.72        7.73      1.98 o 
   1  -4  14        8.28        8.18      2.02 o 
   2  -4  14        7.74       10.11      2.25 o 
  -4  -3  14        4.85        8.67      2.47 o 
  -3  -3  14        0.66       -1.35      1.35 o 
  -2  -3  14       29.15       35.91      3.69 o 
  -1  -3  14       68.94       68.65      2.99 o 
   0  -3  14        1.17        1.21      1.30 o 
   1  -3  14       24.17       27.15      3.24 o 
   2  -3  14        0.46        3.37      1.57 o 
   3  -3  14        1.00        2.70      1.30 o 
  -4  -2  14       27.45       26.07      3.60 o 
  -3  -2  14       31.26       28.76      3.64 o 
  -2  -2  14      148.63      155.06      6.83 o 
  -1  -2  14       67.69       71.37      4.40 o 
   0  -2  14       24.45       27.07      2.38 o 
   1  -2  14        4.42        5.71      1.66 o 
   2  -2  14       19.24       27.50      3.24 o 
   3  -2  14       21.83       26.13      2.18 o 
   4  -2  14       16.41       18.96      2.00 o 
   5  -2  14       17.36       19.60      2.05 o 
  -5  -1  14       20.69       18.61      3.24 o 
  -4  -1  14       37.39       45.53      4.54 o 
  -3  -1  14        3.65        1.75      1.71 o 
  -2  -1  14        1.99        2.52      1.62 o 
  -1  -1  14       34.79       35.82      3.55 o 
   0  -1  14        3.67        2.97      1.48 o 
   1  -1  14        3.13        3.60      1.55 o 
   2  -1  14       17.64       17.42      1.43 o 
   3  -1  14       56.71       60.87      2.73 o 
   4  -1  14        4.00        5.72      1.62 o 
   5  -1  14       49.64       55.08      2.94 o 
  -5   0  14       27.86       25.71      3.82 o 
  -4   0  14       22.61       28.81      3.78 o 
  -3   0  14        0.12        2.29      1.66 o 
  -1   0  14       78.75       81.71      4.76 o 
   0   0  14        1.32       -0.40      1.12 o 
   1   0  14        3.79        2.43      0.97 o 
   2   0  14       48.99       48.93      2.38 o 
   3   0  14       26.21       23.07      1.58 o 
   4   0  14       28.23       35.67      3.03 o 
   5   0  14        5.29        6.40      1.23 o 
   6   0  14        1.87        2.24      1.03 o 
  -5   1  14       13.73       12.58      2.74 o 
  -4   1  14       10.14        9.08      2.34 o 
  -3   1  14        5.47        9.26      2.25 o 
  -2   1  14        0.01        0.40      1.17 o 
  -1   1  14      137.24      145.94      6.52 o 
   0   1  14      202.45      204.28      7.64 o 
   1   1  14      580.20      572.84      9.79 o 
   2   1  14        0.00       -0.20      0.73 o 
   3   1  14       43.03       41.83      2.43 o 
   4   1  14       10.59       12.29      1.24 o 
   5   1  14       11.46       15.70      1.38 o 
   6   1  14       48.70       54.21      6.22 o 
  -5   2  14        1.37        0.18      1.39 o 
  -4   2  14        4.37        6.56      2.16 o 
  -3   2  14       23.05       24.63      3.33 o 
  -2   2  14       25.50       27.50      3.42 o 
  -1   2  14        4.70        3.64      1.53 o 
   0   2  14       85.39       82.79      4.72 o 
   1   2  14      727.67      738.53     17.44 o 
   2   2  14       63.96       57.73      2.61 o 
   3   2  14        0.00        0.65      1.08 o 
   4   2  14        0.11        0.07      0.70 o 
   5   2  14       12.57       11.26      1.22 o 
   6   2  14        6.18        7.38      1.04 o 
   7   2  14       59.38       73.62      3.33 o 
  -4   3  14        1.38        1.89      1.62 o 
  -3   3  14      134.47      154.30      7.01 o 
  -2   3  14       49.25       52.58      4.40 o 
  -1   3  14        7.07        6.56      1.89 o 
   0   3  14      127.67      109.40      5.39 o 
   1   3  14        1.54        1.38      0.99 o 
   2   3  14       28.28       30.30      2.21 o 
   3   3  14       13.24       14.14      1.73 o 
   4   3  14        1.25        1.91      0.87 o 
   5   3  14       12.65       18.65      2.65 o 
   6   3  14       47.36       54.30      2.92 o 
   7   3  14        9.95        9.82      1.23 o 
  -4   4  14       13.23        9.57      2.38 o 
  -3   4  14       25.42       33.53      3.78 o 
  -2   4  14       39.36       40.27      3.95 o 
  -1   4  14        3.07        6.02      1.66 o 
   0   4  14      118.09      117.80      5.80 o 
   1   4  14       38.96       30.97      3.37 o 
   2   4  14       51.37       49.87      2.72 o 
   3   4  14        4.14        3.98      1.03 o 
   4   4  14       31.24       32.54      2.37 o 
   5   4  14      212.86      224.02      5.78 o 
   6   4  14        5.89        6.05      1.29 o 
   7   4  14       19.95       31.26      5.62 o 
  -3   5  14       33.23       38.28      2.65 o 
  -2   5  14        4.19        4.27      1.75 o 
  -1   5  14      205.05      191.29      7.73 o 
   0   5  14        2.11        0.09      1.08 o 
   1   5  14      309.09      278.96      9.30 o 
   2   5  14        0.09        2.07      1.30 o 
   3   5  14       19.02       18.45      1.87 o 
   4   5  14       38.59       45.35      2.73 o 
   5   5  14        5.26        9.26      1.41 o 
   6   5  14       25.60       27.85      2.45 o 
   7   5  14        6.21       11.61      1.67 o 
  -2   6  14        6.94        7.19      2.49 o 
  -1   6  14      165.74      169.94      7.24 o 
   0   6  14       75.22       74.79      4.63 o 
   1   6  14       70.56       58.11      4.00 o 
   2   6  14       30.08       24.27      3.01 o 
   3   6  14       15.43       22.88      3.01 o 
   4   6  14        7.17        6.00      1.25 o 
   5   6  14        0.56       -0.62      0.84 o 
   6   6  14       12.42       16.97      1.97 o 
   7   6  14       10.95       12.10      1.80 o 
  -1   7  14        7.91        8.90      2.11 o 
   0   7  14        2.14        1.80      1.26 o 
   1   7  14        0.62        2.38      1.44 o 
   2   7  14       36.93       35.15      3.64 o 
   3   7  14       15.30       15.37      2.52 o 
   4   7  14        6.51        5.35      1.84 o 
   5   7  14       14.18       19.24      2.08 o 
   6   7  14        0.62       -0.76      0.92 o 
   0   8  14       25.18       36.36      3.82 o 
   1   8  14       25.70       31.77      3.64 o 
   2   8  14       18.39       16.90      2.74 o 
   3   8  14        3.23        3.64      1.53 o 
   4   8  14        3.43        4.54      1.66 o 
   5   8  14        0.65        0.49      1.48 o 
  -2  -3  15        0.37        1.84      1.75 o 
   0  -3  15        0.28        2.74      1.39 o 
   1  -3  15       55.12       63.95      4.45 o 
   2  -3  15       13.56       14.79      2.65 o 
  -3  -2  15        4.79        4.31      2.02 o 
  -2  -2  15       29.36       37.44      4.00 o 
  -1  -2  15        8.94       12.22      2.38 o 
   0  -2  15       17.62       22.61      2.92 o 
   2  -2  15       32.51       38.74      3.82 o 
   3  -2  15       10.63       13.62      2.47 o 
  -3  -1  15       18.74       22.61      3.46 o 
  -2  -1  15       57.42       63.19      4.58 o 
  -1  -1  15       49.86       51.91      4.31 o 
   0  -1  15      126.86      132.77      6.02 o 
   1  -1  15        0.46       -0.81      1.21 o 
   3  -1  15       65.76       73.95      3.14 o 
   4  -1  15       46.99       56.58      2.97 o 
  -4   0  15       59.88       56.27      5.17 o 
  -3   0  15       36.12       42.16      4.36 o 
  -2   0  15      478.32      500.19     14.21 o 
  -1   0  15        1.77        2.92      1.48 o 
   0   0  15        1.11        3.10      1.66 o 
   1   0  15       81.51       80.22      4.58 o 
   2   0  15       15.26       14.34      1.78 o 
   3   0  15       36.63       36.29      2.38 o 
   4   0  15        9.66        9.62      1.46 o 
   5   0  15       27.22       34.16      4.36 o 
  -4   1  15        0.29       -0.13      1.71 o 
  -3   1  15      130.00      132.18      6.92 o 
  -2   1  15      280.51      289.02     10.11 o 
  -1   1  15        0.12        6.29      1.84 o 
   0   1  15       78.28       85.39      4.94 o 
   1   1  15       18.14       19.18      2.31 o 
   2   1  15       18.50       22.85      1.97 o 
   3   1  15        6.28        9.79      1.38 o 
   4   1  15       11.95       11.61      1.59 o 
   5   1  15        4.12        5.21      1.62 o 
   6   1  15      232.62      247.30      6.42 o 
  -4   2  15        0.03       -0.94      1.26 o 
  -3   2  15        0.92       -1.35      1.35 o 
  -2   2  15       24.06       28.22      3.55 o 
  -1   2  15       64.12       54.11      4.49 o 
   0   2  15      108.92      108.32      5.66 o 
   1   2  15       15.09       19.76      2.58 o 
   2   2  15        1.70        3.31      0.96 o 
   3   2  15        8.69       11.01      1.45 o 
   4   2  15        7.10        9.63      1.41 o 
   5   2  15        2.79        5.52      1.22 o 
   6   2  15        7.63        5.57      1.98 o 
  -3   3  15       24.04       20.13      3.19 o 
  -2   3  15       26.87       28.22      3.51 o 
  -1   3  15       20.13       22.20      3.19 o 
   0   3  15       36.73       44.27      4.09 o 
   1   3  15        4.17        3.80      1.06 o 
   2   3  15       10.46       13.30      2.20 o 
   3   3  15       23.77       18.70      1.91 o 
   4   3  15        0.00       -0.17      0.81 o 
   5   3  15       21.52       30.80      2.41 o 
   6   3  15       54.36       62.04      3.26 o 
  -3   4  15        0.11        2.61      1.48 o 
  -2   4  15       18.34       21.53      3.24 o 
  -1   4  15      341.45      372.41     11.78 o 
   0   4  15       36.63       43.41      4.04 o 
   1   4  15        0.77        0.18      1.21 o 
   2   4  15        3.02        3.01      1.00 o 
   3   4  15       29.10       29.10      2.32 o 
   4   4  15       78.63       78.48      3.32 o 
   5   4  15       49.33       53.18      3.05 o 
   6   4  15        7.63       12.46      1.76 o 
  -2   5  15        0.25        1.57      1.30 o 
  -1   5  15       17.48       19.15      2.83 o 
   0   5  15       38.36       41.53      4.04 o 
   1   5  15        0.12        1.89      1.35 o 
   2   5  15       67.93       63.33      4.31 o 
   3   5  15        4.12        2.58      0.96 o 
   4   5  15        1.04        1.39      0.94 o 
   5   5  15       21.00       28.09      2.43 o 
   6   5  15        5.80       11.23      1.72 o 
  -1   6  15       27.17       29.89      3.64 o 
   0   6  15        6.93        6.29      1.98 o 
   1   6  15        1.31        1.84      1.21 o 
   2   6  15        7.58        7.73      1.98 o 
   3   6  15       18.56       15.59      2.79 o 
   4   6  15        5.44        4.55      1.19 o 
   5   6  15       40.36       46.01      3.06 o 
   6   6  15       43.67       50.01      3.22 o 
   0   7  15        4.51        5.17      1.75 o 
   1   7  15       11.35       14.52      2.61 o 
   2   7  15        3.95        4.22      1.62 o 
   3   7  15        3.18        1.84      1.30 o 
   4   7  15        8.70        7.15      2.20 o 
   5   7  15      142.35      170.30      7.96 o 
   2   8  15       37.94       33.62      3.95 o 
   3   8  15        0.03        1.62      1.26 o 
  -2  -1  16        4.09        1.35      1.80 o 
  -1  -1  16        8.26       11.95      2.61 o 
   0  -1  16        5.76        7.86      2.16 o 
   1  -1  16       21.23       28.58      3.46 o 
  -2   0  16       61.60       63.91      5.35 o 
  -1   0  16        8.61        8.54      2.34 o 
   0   0  16       12.29       14.29      2.70 o 
   1   0  16       36.41       40.54      3.91 o 
   2   0  16        6.01        6.92      2.07 o 
   3   0  16       19.81       24.94      2.97 o 
   4   0  16        2.77        6.92      1.84 o 
  -2   1  16       71.26       84.22      5.44 o 
  -1   1  16      494.99      541.96     15.28 o 
   0   1  16        4.05        3.69      1.93 o 
   1   1  16        1.03        2.38      1.71 o 
   2   1  16       13.40       12.18      1.60 o 
   3   1  16        8.33       11.54      1.95 o 
   4   1  16       77.88       87.17      3.51 o 
  -2   2  16        0.84        4.45      1.93 o 
  -1   2  16       74.67       71.42      5.03 o 
   0   2  16        6.61        7.95      2.20 o 
   1   2  16        2.51        5.26      1.93 o 
   2   2  16        4.79        4.94      2.38 o 
   3   2  16        8.33        9.57      1.41 o 
   4   2  16       10.39       13.50      1.72 o 
   5   2  16       14.80       20.21      2.13 o 
  -2   3  16       96.04      116.23      6.56 o 
  -1   3  16        2.06        1.39      1.57 o 
   0   3  16        8.97       11.42      2.43 o 
   1   3  16       22.29       21.35      3.10 o 
   2   3  16       14.84       17.15      3.44 o 
   3   3  16       75.44       88.83      4.81 o 
   4   3  16       19.92       20.56      2.08 o 
   5   3  16       40.63       42.50      2.84 o 
  -2   4  16       55.68       60.22      5.17 o 
  -1   4  16       86.46       76.58      5.03 o 
   0   4  16        5.00        0.99      1.44 o 
   1   4  16        0.18        0.27      1.35 o 
   2   4  16       13.32       11.33      1.63 o 
   3   4  16       89.15       90.45      3.65 o 
   4   4  16        4.75        6.09      1.30 o 
   5   4  16        1.44        3.17      2.72 o 
  -1   5  16      123.34      130.88      6.70 o 
   0   5  16        1.28       -0.63      1.12 o 
   1   5  16        0.19        0.90      1.35 o 
   2   5  16       23.10       22.83      3.33 o 
   3   5  16        0.61        1.21      1.44 o 
   4   5  16       12.99       11.80      1.73 o 
   5   5  16       17.44       20.88      4.00 o 
   0   6  16       66.13       65.98      4.67 o 
   1   6  16        0.55        3.82      1.48 o 
   2   6  16        2.53        2.70      1.48 o 
   3   6  16        1.03        5.21      1.93 o 
   4   6  16        7.27        7.79      1.49 o 
   0   1  17       29.66       35.91      4.09 o 
   1   1  17        6.09        8.67      2.52 o 
   2   1  17        0.13       -0.09      1.53 o 
   0   2  17       11.68       12.81      2.79 o 
   1   2  17       19.27       17.53      2.97 o 
   2   2  17       12.45       14.56      2.74 o 
   3   2  17        2.85        1.97      1.11 o 
   0   3  17        3.94        2.83      1.80 o 
   1   3  17        8.01        7.33      2.20 o 
   2   3  17       13.52       13.42      2.76 o 
   3   3  17       59.71       65.87      3.15 o 
   1   4  17        4.48        2.47      1.66 o 
   2   4  17       22.52       28.18      3.60 o 
   3   4  17        0.73        1.42      0.99 o 
                                                 
